# Supplementary material for: MYR1-Dependent Effectors Are the Major Drivers of a Host Cell’s Early Response to Toxoplasma, Including Counteracting MYR1-Independent Effects
Source: mBio. 2018 Apr 3;9(2):e02401-17. doi: 10.1128/mBio.02401-17 (PMC5885026; doi:10.1128/mBio.02401-17)
Supplement: TABLE S1 [file mbo002183813st1.xlsx]

## Sheet: TableS1A
Table S1A: Figure 1A- Host transcriptomic responses 6 hours post-infection are largely MYR1-dependent.
Feature ID	Mock infected	RH infected	RH∆myr1 infected	RH∆myr1::MYR1 infected
NOS2	0.00120865	0.358288	0	0.377159
INSM1	0.00178604	0.357457	0	0.244582
TTC6	0.00108263	0.0318733	0	0.0161643
RP1-85F18.5	0.0357592	0.850746	0	0.595233
GATA4	0	0.0627328	0	0.103865
NKX2-8	0.0163124	0.321128	0	0.367335
ILDR2	0.00927686	0.0709733	0	0.0372271
IKZF3	0	0.231413	0	0.177928
NPPC	0.0580066	2.7669	0.022128	3.81755
PTCHD1	0.000800844	0.0402169	0.000568166	0.0324677
LHX2	0.00380214	0.824962	0.0121047	0.911484
NPAS4	0.0134067	0.333191	0.00505393	0.38123
KCNG3	0.0068318	0.311352	0.00502051	0.220389
RP11-535M15.1	0.128224	1.47267	0.0260777	0.0675341
WNT1	0.0163126	3.1261	0.0610938	4.95805
RP11-561O23.5	0.00400895	0.26966	0.00607431	0.0840052
PRRT4	0.0200537	0.0910411	0.00211562	0.175389
PRR18	0.00546841	0.349148	0.00844184	0.385817
PAQR4	0.527325	16.1533	0.4171	19.1766
ESR2	0.00410276	0.0650222	0.00170368	0.0327285
BACH2	0.0443331	1.10694	0.0300958	0.801098
FOXA1	0.0328539	1.94075	0.0528789	1.70772
KREMEN2	0.139466	1.71519	0.0482171	1.99811
CXCR4	0.0547295	5.31408	0.149518	4.70776
TP73	0.031182	0.188416	0.00622172	0.346974
CHRNA3	0.00629493	0.15913	0.00566427	0.0363249
GRM2	0.0186358	0.155692	0.00577843	0.289179
WNT16	0.0209243	0.129335	0.00497726	0.154095
CDCA7	1.16518	10.7919	0.418278	5.99934
FAM111B	0.650364	11.7183	0.459872	7.22236
GPR183	0	0.115036	0.00458343	0.0383627
TRIM71	0.00762671	0.0581242	0.00233417	0.0138939
FAM163A	0	0.0723084	0.0031589	0.109436
TMEM200C	0.0057278	0.0519024	0.00238955	0.0484618
KHK	0.277975	3.52562	0.178886	4.33466
YWHAEP7	0.0234431	0.259496	0.0135691	0.490279
KLHL23	0.2318	6.12458	0.325241	3.26477
HAND1	0	0.689528	0.0375819	0.500415
VASH2	0.0464727	0.785294	0.042939	0.526304
TPBGL	0.072039	0.52634	0.0289038	0.611295
C19orf57	0.328051	1.5377	0.0849976	2.24736
CBX2	0.389133	5.03353	0.278422	5.78563
PDE7A	0.134704	1.82136	0.104062	0.941995
CHST1	0.123223	0.265731	0.0155206	0.235751
CHRNA5	0.187369	2.1933	0.130155	1.35148
RIBC2	0.738916	4.68184	0.285718	3.31277
PROK2	0.0556515	0.560101	0.0356858	0.615112
CSPG5	0.0446082	0.924009	0.0590922	1.00765
C2orf72	0.00819338	0.232051	0.0148623	0.131785
TACSTD2	1.63878	12.6757	0.826882	24.3914
ITPRIPL1	0.512056	12.0507	0.789131	10.3222
TFR2	0.119256	1.48163	0.0970483	1.59353
MYOM2	0.14019	1.61708	0.106036	1.37312
ZNF367	1.73297	9.40318	0.623646	6.54138
HPDL	1.7462	16.2418	1.11061	20.6851
FABP5	0.367107	4.48157	0.306792	2.60693
CX3CL1	0.0451848	0.461305	0.0319079	0.786131
RP11-867G23.10	0.24177	1.33419	0.0924121	1.00967
RGAG1	0.122241	0.792913	0.0554092	0.717507
ERVMER34-1	0.199508	2.00877	0.140863	1.31839
SBK1	0.0204052	0.121297	0.0086441	0.072373
CASKIN1	0.034184	0.603247	0.04341	0.38121
ORC1	1.32421	11.6566	0.868114	9.33401
KCNF1	0.418062	1.58577	0.11818	2.7917
RASL11B	0.900278	9.10663	0.685296	9.82435
RPP25	2.63735	20.8463	1.59077	30.9899
LRRC8B	0.0385061	1.7566	0.134385	1.57229
CHDH	0.46121	2.60955	0.203855	2.23758
PASK	0.331422	3.13688	0.247071	2.41304
CCDC88C	0.0226611	0.155113	0.01223	0.0995937
GFOD1	0.11019	0.739191	0.0586224	0.5147
SHISA2	0.0255523	0.805109	0.0640047	0.528744
ZNF296	0.409155	2.97719	0.239095	3.54098
ZBTB8A	0.0907871	0.431177	0.0350712	0.248157
GJB2	0.0799762	4.94797	0.402881	2.25624
FAM27D1	0.0480681	0.253415	0.0206595	0.223516
AC020907.1	0.0196596	0.260855	0.0212689	0.218236
PER3	0.622437	4.91188	0.420501	2.77889
CCNE1	2.62896	31.9629	2.76029	27.9601
RP11-143K11.5	0.0237606	4.60863	0.400795	4.96822
NRARP	0.0340451	0.860838	0.076737	1.38779
WDR76	1.89741	14.1849	1.26506	8.40994
RIMKLA	0.00468806	0.0656455	0.00587172	0.0299008
ATP1B1	2.9795	21.6023	1.93306	15.2141
PRRG4	0.00744554	0.199914	0.0180868	0.143241
SSTR2	0	0.818782	0.0748304	0.907094
UHRF1	5.39944	25.973	2.43236	21.9385
STOX1	0.0469358	0.457518	0.0433044	0.308043
ISM1	1.3294	3.05373	0.292155	4.09528
ABI3	0.0667416	0.417632	0.0410722	0.448848
CTSV	0.130629	0.827004	0.0813651	0.521199
HES6	1.31026	9.12474	0.901038	11.4559
DLX1	0.0340533	0.391683	0.0389059	0.325674
RP11-54F2.1	0.850421	3.03062	0.301637	1.18726
C2CD4C	0.294044	1.36146	0.138059	2.23922
TP53AIP1	0.00571205	0.0710052	0.00732544	0.019818
MEX3B	1.09427	3.83844	0.398624	3.1656
POLE2	0.668986	2.33488	0.244335	1.53691
GPR3	1.2879	11.1445	1.17834	11.5668
RP11-480I12.5	0.0213753	0.574958	0.0608229	0.577757
BARX1	0.0157334	0.394782	0.0418299	0.54186
RP11-58E21.3	0.0212667	0.193699	0.0207896	0.0528764
DDX11-AS1	0.0945433	0.391043	0.0425492	0.268002
ULBP1	0.731445	7.94471	0.86663	5.5382
RP11-726G1.1	0.00645703	0.0683238	0.00751165	0.0285736
JPH1	0.00488564	0.173942	0.0192617	0.118961
LGI2	0.0446102	0.664386	0.0737029	0.488925
IGFBPL1	0.0325882	0.60988	0.0687592	0.604718
CDT1	4.1627	20.7242	2.36341	29.1753
SV2B	0.00165167	0.0530071	0.00611423	0.0375497
IL23A	0.39725	21.9136	2.53888	13.1095
FAM84B	0.115427	0.370553	0.042965	0.21675
DMC1	0.0987303	0.357011	0.0413979	0.160643
LRFN1	0.593551	1.80192	0.21003	2.60995
DERL3	0.531022	2.51946	0.293697	3.51463
TMEM100	0.373437	2.5963	0.308694	1.27586
SLC32A1	0	0.0661776	0.00787578	0.0870592
DPY19L2P2	0.187999	0.698046	0.0838411	0.562474
PRIM1	0.838213	3.05695	0.36842	1.9611
KBTBD11	0.978833	4.44273	0.53856	3.49838
RASD2	0.0846663	0.839789	0.102486	1.54643
CCDC64	0.0415512	0.162017	0.0198487	0.164414
PDXP	1.19113	4.70435	0.579982	6.94247
LPL	0.00115184	0.0914432	0.0114199	0.115953
TGIF2	0.71156	5.84183	0.732276	7.55184
KISS1R	0.105552	2.59529	0.332141	4.48402
F11R	0.102552	0.398205	0.0511326	0.530806
EGR4	0.0169243	2.93964	0.379672	4.72541
MCM4	8.48185	49.9637	6.51872	38.2092
FGFR3	0.431898	1.8568	0.242884	2.36093
SPTB	0.0211345	0.0659662	0.00864023	0.0432137
COL2A1	0.0268156	0.132772	0.0174793	0.159118
NUP62	6.58525	22.3385	2.95241	26.1195
IRF5	0.0527145	0.239844	0.0318538	0.25195
FAM150B	0.083232	1.40559	0.189564	1.21283
MSH6	2.01257	7.79504	1.05981	4.29852
MYRF	0.0162669	0.111852	0.0155239	0.0790584
TIPIN	1.89233	9.35547	1.31116	5.76069
ZNF788_2	0.171728	2.46517	0.346573	2.17798
SLC30A3	0.00735574	0.260359	0.0367755	0.244463
EMILIN3	0.493122	0.831662	0.118548	0.828644
SPTBN2	0.166192	0.688354	0.0986712	0.757338
DOC2B	0.0418121	0.257428	0.0370821	0.815931
RNF144A-AS1	0.0435181	0.275062	0.0398716	0.274324
ANKLE1	0.513366	3.19699	0.464495	3.81877
MAFB	0.592033	3.47077	0.510573	3.79008
RP11-132A1.4	0.810319	6.17199	0.909532	4.71859
C2CD4B	0	0.349358	0.0516359	0.44694
GPR63	0.0524134	0.678222	0.101049	0.402687
DPY19L2P1	0.0044284	0.0637982	0.00951258	0.0180005
SLC2A4	0.0183035	1.13972	0.170531	1.21994
AIF1L	0.268536	0.865155	0.129491	1.16481
TMEM52	0.0953749	0.358492	0.0539127	0.52162
E2F2	0.540963	1.39915	0.210974	1.55258
PIK3R3	1.57355	8.72768	1.3295	4.61049
KIAA1671	0.144326	0.451609	0.0693688	0.200605
CHAF1B	1.52698	8.14427	1.25399	7.89815
WNT10B	0.0914963	0.635664	0.0982758	0.996134
BCL11B	0.0782002	0.34637	0.0536273	0.230489
L2HGDH	0.28834	1.75198	0.27292	0.89796
INA	1.40808	5.3198	0.830928	4.30363
SYT12	0.320178	0.811741	0.126838	1.50005
RHBDL3	0.227807	1.44696	0.228207	2.30409
NR6A1	0.0396537	0.413571	0.0669329	0.251403
RP11-13P5.2	0.148424	1.39939	0.226788	0.993781
IL17RB	1.13989	5.69638	0.930202	4.31835
MESP1	0.116084	0.510086	0.083551	0.411503
CLSPN	0.822655	3.89497	0.642155	2.29717
BRI3BP	2.15351	9.65326	1.59177	6.26967
MCM2	8.26847	29.865	4.98557	39.8195
RHOV	0.0926194	0.9554	0.160081	0.790817
AGPAT9	0.531238	1.58582	0.266379	1.23191
BCL2	0.403198	1.38435	0.232643	0.776742
RBL1_1	0.908552	3.74321	0.630742	2.39971
CHAC2	0.246263	1.39176	0.235278	0.721599
NETO2	2.28211	12.3318	2.08497	7.66114
RBPMS2	1.29542	4.49221	0.761006	5.2279
DNAJC9	3.82888	17.2891	2.93961	11.2416
TGFB3	0.252256	1.50543	0.25693	0.845756
GPC2	0.312305	0.898679	0.154741	0.740189
CDC25A	2.08173	10.2761	1.77053	9.05012
KCNE1	0.0134153	0.157161	0.0271458	0.06463
THAP2	0.0768945	1.91518	0.332432	0.884651
KCNC1	0	0.0356314	0.00619309	0.0133762
BHLHE41	0.34013	3.23691	0.565726	1.94963
DTL	1.87747	3.98862	0.702786	2.33697
SLFNL1	0.19284	0.834436	0.14739	0.752542
GINS2	1.83163	5.07523	0.913453	5.77217
MSI1	0.0600852	0.206423	0.0373075	0.48126
GJC1	4.21431	16.9065	3.05681	9.87706
TRPC3	0.19291	0.582721	0.105394	0.328106
RNF32	0.0488036	0.168388	0.0305391	0.0261673
B4GALNT3	0.0352569	0.192932	0.035031	0.153261
SLC25A19	3.04373	15.5261	2.86728	19.924
RP11-27M24.3	0.0753306	0.622709	0.115582	0.295161
FZD5	0.115162	1.80391	0.335219	1.36402
MLK4	0.0671045	0.489702	0.0914956	0.286805
CENPV	3.14135	13.2371	2.47371	12.8364
LMNB1	4.44899	27.5104	5.16362	15.4034
ZNRF3	0.993518	6.0997	1.14653	5.40269
PTGER2	0.534587	4.19329	0.794332	3.26975
RP11-315D16.2	1.15703	5.47986	1.03988	5.41715
HUNK	1.15259	9.94225	1.89215	10.584
NT5M	0.393603	0.787176	0.15023	0.876274
TMEM132E	0.134619	0.735902	0.140506	1.02662
DONSON	3.26707	15.331	2.9392	10.1694
MYO19	2.30782	11.4382	2.19478	10.3311
TYMS	13.7376	60.716	11.6594	52.1565
CDK5R1	0.574891	4.82708	0.929011	3.49576
KCNAB3	0.871295	1.92171	0.370213	1.57296
RASSF5	0.0383267	0.620052	0.119553	0.459333
CD3EAP	1.20729	4.90707	0.949368	4.85867
DUSP2	0.593091	9.78724	1.89711	15.6485
CREB5	0.886748	3.02381	0.587819	2.2576
NRTN	0.201262	0.613855	0.12004	0.586355
RAD9A	3.73032	13.5014	2.64188	19.1152
MCM10	0.732437	1.77468	0.348584	1.17451
GNAL	0.184911	0.568335	0.111647	0.375384
RBM38	4.15932	13.7264	2.7019	17.427
REL	0.368506	8.73881	1.72225	6.22756
NR4A2	0.986823	17.7784	3.51585	12.347
BMP6	2.8858	10.3026	2.04575	7.33013
CTC-326K19.6	7.43681	23.8376	4.73752	19.4802
PCNA	32.2731	78.0813	15.5285	50.7752
EVA1C	1.00416	2.62445	0.525446	3.10103
MIR155HG	0.79064	6.00493	1.20586	3.71545
TMPO	4.81244	18.3407	3.6922	11.4002
SFMBT1	0.905279	4.68926	0.949489	3.30605
MSX1	6.08078	23.7334	4.8114	24.7299
SLC6A17	1.3569	3.51726	0.715615	5.90025
RP11-467K18.2	0.0127985	0.21585	0.0442892	0.163266
C6orf141	0.487038	1.04183	0.213944	0.865363
SRSF12	0.0798471	0.654602	0.134434	0.377474
METTL21A	0.87321	2.22355	0.457422	1.77342
ZNF788_1	0.10251	0.884728	0.183228	0.452835
CDC6	4.48325	9.4378	1.95846	5.94499
AC005329.7	0.0623857	0.232021	0.048476	0.208055
NKD1	0.00426516	0.0578184	0.0121244	0.0563729
ZIC2	0.00485614	0.208256	0.0440551	0.122916
B4GALNT1	0.344274	1.82553	0.387471	1.74548
RP11-667K14.3	1.45047	4.66807	0.990861	2.65225
CTC-429P9.1	0.476072	1.61993	0.344145	0.815834
SLBP	21.1067	93.1553	19.8811	63.3867
NFATC1	1.19314	7.57435	1.62294	10.5988
KIF25-AS1	0.00347098	0.168842	0.0363355	0.134763
HAS3	0.304834	24.6434	5.30735	20.2114
NPTX2	0.346022	3.57992	0.773612	3.8686
GMNN	3.48146	9.62871	2.09649	7.36156
SPOCK2	0.0460395	0.221138	0.0481572	0.322686
FAM117B	0.638066	2.15678	0.470905	1.52484
POU3F2	0.0675122	0.970328	0.211907	0.379728
HES4	2.91406	28.2752	6.17519	33.1667
NASP	5.95897	26.1609	5.7185	16.1729
SNCAIP	0.39518	0.938689	0.205807	0.656178
RPS6KA1	0.290629	1.02505	0.224828	1.52907
NR4A3	0.834826	15.1879	3.3332	11.2149
ZNF232	1.65897	5.20119	1.1444	3.53813
SLC19A1	1.53194	5.81025	1.28008	8.59267
STRIP2	0.258753	3.15167	0.694601	1.55417
BEND3	1.33787	6.08953	1.35405	5.22206
CYP2S1	0.35956	1.64158	0.365359	3.34725
RP4-539M6.19	0.989551	2.80803	0.625199	1.0693
KCNK3	0.0375162	0.282287	0.0628688	0.599111
HIST2H3C	0.331842	2.00827	0.449977	1.71734
RAC3	1.96347	4.79153	1.07453	5.14487
PTHLH	1.18656	2.46369	0.553016	2.07572
UBE2T	4.55408	12.8268	2.88389	8.70216
BHLHE22	0.295438	3.06035	0.68934	2.06462
SPIRE2	0.729254	1.8095	0.410511	2.05223
RFX2	0.453224	1.75777	0.398974	1.88753
CLGN	0.0794315	0.370901	0.084298	0.255194
NFIB	0.22237	1.09557	0.249631	0.685931
FZD9	0.626366	2.61073	0.599189	4.16594
KCNK5	0.0269664	0.335861	0.0770842	0.530151
PTPN3	0.101886	0.533256	0.122609	0.33333
ZDHHC23	0.427307	1.34738	0.310393	0.654162
TRAF1	0.483913	15.557	3.58611	12.9437
MCM7	21.4921	73.6965	17.0693	96.5017
TMPO-AS1	0.281464	1.00783	0.2335	0.651682
LONRF2	0.365556	1.17475	0.272412	1.05292
MAP3K14	3.85993	19.7568	4.58326	23.3324
FGFR2	0.0364392	0.169375	0.0394055	0.100716
RP11-661A12.9	0.15049	0.723636	0.168599	0.619575
TMEM201	3.81461	13.1172	3.05855	18.81
ALOX12	0.0114924	0.447036	0.104242	0.731933
HS3ST2	0.156741	0.729017	0.170031	1.67621
HIST2H3A	0.407921	1.52077	0.354904	1.4365
PPP1R14C	4.39509	11.2809	2.65227	13.5153
CNIH2	0.451564	1.4274	0.335912	1.87957
ARRB2	1.55259	4.85802	1.14464	5.69874
MARCKSL1	33.0909	161.701	38.1896	181.418
PARD6G	1.06033	2.15992	0.511255	1.92416
HMCES	7.37556	23.3688	5.55343	25.2374
NIPAL1	0.213259	2.6079	0.619833	1.88315
FANCA	1.24067	5.74656	1.37853	5.65184
GINS3	1.31536	4.07626	0.978021	3.692
AL021707.1	0.155876	1.02585	0.24637	0.167244
ANKRD33B	0.609755	1.20346	0.289157	0.706355
IGFN1	0.00799896	0.0515936	0.0124164	0.00334745
ARTN	0.168901	0.432425	0.104356	0.333267
B3GNT5	0.03371	0.951566	0.229644	0.882933
SLC10A6	0.755481	5.90545	1.42956	6.35059
STXBP6	0.238624	0.459189	0.111955	0.304619
C1orf35	2.53314	4.11706	1.00821	5.29493
KCNQ4	0.0563355	0.215917	0.0530125	0.415872
SAMD1	14.5349	26.3595	6.49393	35.6932
E2F1	5.23481	10.804	2.66919	14.2576
XYLB	0.608437	1.83242	0.455191	1.21933
EZH2	1.99709	18.7131	4.65759	11.9113
CDCA4	7.53475	31.2032	7.77852	37.5101
RASEF	0.0869074	0.410046	0.102316	0.245294
AC099850.1	0.152327	0.855399	0.214328	0.370603
PRPS2	7.18801	25.0909	6.29677	14.8251
TCF7	1.22075	2.29832	0.577046	2.91033
ZNF718	0.564818	1.88811	0.474729	1.2273
ZCCHC18	0.0436672	0.188438	0.047551	0.142626
FAXC	0.207235	0.744211	0.187872	0.492733
PAQR8	1.56364	2.98224	0.753114	1.56078
CHD7	0.0303542	0.283757	0.0716799	0.220096
TCHH	0.00825899	0.22258	0.0564011	0.167469
MEX3D	13.5479	43.1518	10.9705	52.6399
IRX3	4.33185	14.9937	3.83035	16.8677
DCTPP1	10.5707	47.6264	12.1842	72.5967
UCP2	0.926187	2.2753	0.589001	2.46695
SNAP25	0.665135	4.08405	1.06036	2.06504
ARHGEF4	0.636575	1.36558	0.35673	1.6227
CD83	3.84629	58.1726	15.2163	54.3418
PTGER4	0.604697	2.32993	0.611258	1.41052
SLFN13	0.0906652	0.617026	0.162028	0.305111
TYRO3	3.48603	11.1476	2.93536	14.0094
IGSF9	0.0523508	0.148702	0.0392873	0.238842
EDA	0.0153747	0.0681241	0.0180201	0.0345719
TMEM121	2.909	6.80017	1.79891	7.89456
OSBPL6	0.580857	1.68729	0.447039	1.04819
RP11-875O11.2	0.0379233	0.299947	0.0795974	0.178857
AGPAT5	3.06091	11.0655	2.94239	6.86432
ATP6V0E2-AS1	0.862798	2.19551	0.584946	1.99414
ZNF468	0.122293	0.631043	0.168958	0.278308
FKBP5	0.52313	3.41352	0.915573	1.84721
NR2C2AP	5.03674	19.3248	5.18495	22.6645
DGAT2	0.0421773	0.565367	0.151957	0.755481
KCNJ8	0.657404	1.29709	0.348862	0.909507
PEG10	2.26658	5.8455	1.57593	3.45985
TMEM200B	9.3388	15.9731	4.31183	17.6505
SPATA33	1.49338	3.39491	0.919624	3.6165
LRRC20	0.883565	1.83372	0.497049	1.81348
SYNM	0.513061	2.00517	0.54506	1.33674
PPARGC1B	0.0617891	0.282499	0.0768478	0.219175
PSMG1	6.44165	23.599	6.46878	15.6216
WNK2	0.00314076	0.0423154	0.0117182	0.0652137
PLEKHG3	1.47917	3.09161	0.857217	3.84776
GPRIN1	2.1101	5.50753	1.53449	5.78222
RHPN2	1.4347	5.49217	1.53028	3.48016
POLE	2.19767	6.68132	1.86183	7.40935
PRR5L	0.644791	1.34245	0.37442	1.63027
SFXN2	0.67618	1.37186	0.383395	1.20194
MCM3	17.9464	53.0062	14.8195	46.5201
AKAP1	3.84478	11.7447	3.28718	10.6015
RP1-27O5.3	0.308925	1.56311	0.437973	0.894362
PM20D2	1.24266	5.83044	1.63675	3.29488
FOXO1	0.953116	3.75876	1.05559	2.66313
CECR6	0.114652	0.275768	0.0776066	0.253849
MCM5	5.47616	14.0659	3.96009	18.797
SLC1A4	5.24586	12.7128	3.59831	15.5277
ADRBK2	0.214936	0.617308	0.174938	0.27707
TOE1	6.58133	17.2583	4.90296	20.788
GLB1L2	0.0123624	0.0984485	0.0280144	0.109971
NUP210	0.0127326	0.0981749	0.0280017	0.212209
CALML4	0.875006	2.26703	0.647794	1.30243
AP3B2	0.0681109	0.224288	0.0643322	0.300514
NRGN	0.408192	0.941993	0.270267	1.51009
ARL4A	1.22398	3.47111	1.00193	2.80252
SLC35F2	2.25661	6.56109	1.896	4.18115
HOXD-AS1	0.0621344	0.217298	0.0628071	0.0958492
CALCA	0.00656544	0.2859	0.0827166	0.522909
DCLRE1B	2.56959	4.78778	1.38761	3.29556
TMEM97	8.63312	29.6832	8.62947	20.0018
RP11-855A2.5	0.97449	94.2735	27.4736	95.4765
C14orf182	0.103167	0.521979	0.152388	0.528506
ZYG11A	0.207233	0.7785	0.227917	0.465533
TSLP	0.0813485	4.17061	1.2246	4.16953
PKMYT1	2.54624	5.27821	1.55568	7.73136
RDH8	0.422127	1.50281	0.443988	2.04601
AS3MT	0.0963057	0.472543	0.140124	0.430146
CDH24	2.06201	4.27838	1.27431	4.70115
C17orf96	0.959842	51.6012	15.4449	73.71
PROSER2	0.131211	0.347394	0.10402	0.472529
JADE1	1.39004	3.31301	0.992603	2.51865
FAM222A	0.421366	1.08847	0.327053	2.28844
RP11-875O11.1	0.029343	0.514104	0.155132	0.609696
CLN6	3.59951	11.8492	3.58076	18.2195
ZNF732	0.0868487	0.333946	0.100955	0.160308
C17orf58	5.88529	98.0361	29.6639	86.9636
PMAIP1	3.02004	17.3742	5.26671	12.3107
HSPA4L	0.496142	3.30205	1.0019	2.6615
C19orf48	14.7445	34.1351	10.399	45.5048
BMP2	5.71739	22.0616	6.7227	14.3348
XRCC3	0.839356	2.29667	0.701538	2.64677
LINC00937	0.087291	0.306664	0.0938599	0.214643
LRP8	1.61963	6.8798	2.11613	4.16157
SCML2	0.398227	1.15837	0.356438	0.843417
E2F5	0.909429	1.83074	0.56343	0.949558
ANKRD9	4.28902	14.8078	4.5638	17.0662
NQO2	9.57579	26.9681	8.32778	35.4623
GNAZ	0.537689	2.1204	0.655436	2.76057
NCR3LG1	1.62965	14.4083	4.46815	9.44764
CCL28	0.06011	0.255111	0.0791254	0.161279
CPNE7	2.00596	3.62116	1.12326	3.17535
ABHD3	0.789736	3.9169	1.21683	2.67824
DUSP5P1	0.100972	0.411304	0.127917	0.1857
PHLPP1	1.57752	4.80226	1.49523	3.93941
DOT1L	2.87452	11.1461	3.48203	12.8945
FAM60A	1.23597	9.73612	3.04648	6.07908
SOBP	1.69146	2.75401	0.861862	2.4162
AUTS2	1.90463	6.17663	1.93468	5.27865
RAMP1	13.5843	24.2117	7.59098	28.7808
HAS1	0.0699103	2.16598	0.680688	3.93301
TONSL	2.2798	4.33224	1.36643	5.14357
DGKZP1	0.100142	0.397729	0.125599	0.319769
BDH1	0.308296	0.932136	0.294689	0.974131
WEE1	4.93333	8.1593	2.59608	5.40436
ID2	9.32264	21.1417	6.73399	17.4861
RRP7B	1.43446	3.63675	1.15957	3.76989
BIRC3	0.351961	13.1405	4.19258	7.68258
APLN	0.0949927	0.33657	0.107392	0.59675
TFAP4	2.26062	3.71186	1.18942	5.25359
FOSB	0.0445367	0.755228	0.242593	1.51205
MB21D1	1.69022	10.7222	3.44758	6.09066
RBP4	0.0931542	0.537624	0.172879	0.7672
NR4A1	1.12862	5.57724	1.79497	7.20286
GJA9	0.102677	0.305506	0.0986593	0.129537
GPT2	4.07828	6.42229	2.08082	8.57396
ZMYND19	16.5473	52.2968	17.0398	63.4897
EFS	10.4613	21.0433	6.87145	25.2359
CTD-2031P19.5	0.182649	1.37315	0.448962	0.276904
KCNH3	0.0533807	0.124187	0.0406776	0.0744155
NUDT11	2.41538	6.73229	2.21136	4.68602
UHRF1BP1	1.16133	5.09659	1.67442	3.06266
OPN3	4.83559	8.76327	2.8981	5.44126
C3orf52	0.442449	1.91228	0.632534	1.38209
ADCY1	0.152954	0.400014	0.133207	0.35627
LIPE	0.558525	1.46912	0.489964	3.08926
FANCE	4.32918	7.32713	2.44975	9.18929
ZNF620	0.138692	0.381629	0.127655	0.170665
HCN3	0.897735	1.54974	0.519124	1.65249
TSPAN12	0.0608452	0.215005	0.0721061	0.141504
KLF11	3.63888	11.0519	3.71347	7.96653
ZNF385D	0.095895	0.217976	0.0732432	0.173084
UBR7	9.71125	21.1084	7.11188	13.0649
MYB	0.0622412	4.9361	1.6649	3.07599
ENOPH1	9.28564	20.5343	6.92828	12.7185
NAT8L	0.181237	0.353903	0.119537	0.683328
DACT1	2.88661	11.9318	4.03169	12.3939
SOX7_1	0.480993	0.905272	0.306255	0.580734
ANKMY1	0.81808	1.39989	0.474464	1.11749
MIR17HG	0.358245	1.73138	0.586831	1.0827
EHD1	29.3623	85.818	29.1366	111.841
SAC3D1	8.75389	14.3218	4.86682	19.6261
USP31	1.20901	4.39625	1.496	3.09088
ARG2	1.38285	4.11376	1.40081	2.82373
RP11-571M6.7	0.705399	2.85617	0.974597	1.74353
FOXD2	0.213638	0.691302	0.236041	0.727903
ID4	0.21529	1.77141	0.60552	1.52469
LRRC3	1.09675	2.87044	0.982607	3.50752
IL17D	2.10217	4.48332	1.5375	4.40139
CEP85	1.89322	2.94047	1.01187	2.38414
EZR	23.2292	49.6298	17.0874	40.6296
STMN1	9.98776	20.2373	6.96929	15.2249
AXIN2	0.859952	1.87733	0.646576	1.44682
CHSY3	0.664438	2.47917	0.858253	1.55843
RP11-184M15.1	0.0217411	0.250563	0.0867833	0.163694
RP11-316M1.12	1.71513	3.14771	1.09282	2.11678
NEFH	0.568698	1.67107	0.582055	1.55725
WNT9A	1.60445	3.52528	1.22864	4.80696
SLMO1	1.22994	2.38944	0.835037	2.6131
MCM9	0.820354	2.00149	0.700517	1.12342
TAC1	0.171945	4.29955	1.50637	3.65353
PSMC3IP	2.08101	5.47115	1.9176	3.95035
RP11-544M22.13	0.16568	0.555147	0.194633	0.567303
RP13-270P17.2	0.141155	0.441815	0.155615	0.159314
ABCG2	0.25788	0.660762	0.232815	0.314588
BVES	1.56582	5.47726	1.93298	3.02425
COL4A3	0.00756695	0.0882232	0.0312292	0.0438218
MAMLD1	3.17053	7.85955	2.78393	7.03773
GDNF	1.0137	3.97269	1.40914	4.70056
UNG	12.7089	24.7693	8.78803	23.5241
ZDHHC14	1.83844	3.37901	1.20086	4.14189
ADORA2B	6.73523	14.9918	5.3291	18.6252
IMPA2	3.71315	7.81412	2.79846	10.0961
CASP2	4.76976	14.5648	5.22191	12.9367
FOS	1.77171	26.856	9.62893	29.5752
PKP4	2.54788	4.97428	1.78417	2.7336
RP11-307E17.8	0.840694	2.14989	0.772469	1.11063
SCLY	0.0945842	0.412266	0.148159	0.689286
ULBP2	1.05767	2.7055	0.97397	2.33924
C1orf21	1.44639	3.07343	1.10995	1.74595
PDE3B	0.12094	0.511774	0.184905	0.342465
TAF4B	0.469827	2.32632	0.841151	1.62072
SH2B2	1.49073	2.86479	1.03909	3.68679
SLC46A1	1.78869	3.86522	1.4021	4.50784
GINS1	1.42736	2.3657	0.858305	1.42179
C3orf58	2.88824	13.6116	4.94723	8.59874
FUT4	0.0882919	0.403105	0.147374	0.496324
ZNF692	4.23245	9.26511	3.38787	7.19542
AREG	2.20761	7.48737	2.74365	10.8367
BRICD5	0.936678	2.10856	0.773875	2.00956
ORC6	1.46381	2.87422	1.05573	1.9801
PLEKHH3	3.86674	7.80412	2.87151	10.0747
ARL6IP6	2.48613	4.55045	1.67858	3.03642
QRICH2	1.05812	2.04889	0.756152	2.2237
SIK1	1.29629	4.7825	1.76798	5.62491
SEMA6A	0.130109	0.51101	0.189478	0.260006
BRSK2	0.128819	0.272849	0.101586	0.320181
TMSB15A	0.87825	2.6047	0.969869	1.85025
TLE3	2.61953	4.79047	1.79865	5.1911
PDLIM3	0.108363	0.300071	0.112706	0.352589
SOCS2	2.01651	15.0553	5.65731	10.911
POLD3	2.52789	6.28009	2.36087	3.52914
UBTF	19.2664	33.475	12.6051	36.3345
CEP72	0.42114	0.677688	0.256268	0.513758
SYNGR3	0.288751	0.747259	0.282812	0.773604
PHLPP2	1.82536	5.7508	2.1775	3.37389
CABLES2	3.61757	7.33229	2.77875	7.81243
MMP9	0.275985	4.24169	1.6088	5.58933
SPON1	0.541407	1.15748	0.439163	0.886068
NOP56	31.9728	91.0552	34.56	88.3437
RP1-130H16.18	0.840078	3.28647	1.24823	2.06124
FAM189A1	0.020429	0.0876055	0.0333052	0.0800114
KLHL29	3.13989	9.24418	3.52503	8.48199
FGFRL1	11.8309	22.0519	8.41613	29.2457
PTMA	158.552	366.114	139.819	253.053
KCTD15	7.01062	12.8358	4.9032	13.0782
DUSP1	8.10505	68.1517	26.0549	77.7685
PAICS	20.4826	52.464	20.0652	31.0568
RP11-645C24.2	0.0478353	0.256454	0.0981223	0.141735
RUSC1	7.32081	14.6857	5.6192	20.5968
RP11-19P22.8	0.095846	0.585243	0.224306	0.635756
BCL7A	0.899271	4.4552	1.70756	4.81889
RDH13	0.56599	1.38879	0.53293	1.81292
SLC6A16	0.164995	0.581534	0.223501	0.331716
PARP1	11.9911	39.5235	15.1962	25.4307
ADRA2C	0.655903	2.53412	0.97653	5.68986
CITED4	7.48598	20.6757	7.97699	21.947
ASF1B	4.34482	8.45382	3.26397	12.133
EGR3	2.53542	12.4651	4.81776	9.33135
SLC16A1	7.83891	21.7567	8.42385	15.1891
FEN1	1.19072	2.43644	0.943756	2.58796
ZFP92	0.190038	0.880209	0.340999	0.886575
CTD-2020K17.1	0.19948	0.703508	0.273583	0.426529
BCL9	4.06397	6.44262	2.51248	5.9857
MTHFD1	8.78495	22.2476	8.67646	13.5077
SFI1	1.28735	2.05534	0.804537	1.59933
C3orf70	1.24128	1.86162	0.728728	1.25681
RP4-761J14.8	0.0935485	0.395883	0.154973	0.368745
SLC25A29	2.24198	7.6331	2.98894	10.1903
C2CD2	6.38594	10.8062	4.24069	5.5634
HIST2H4B	1.82227	2.99084	1.17414	2.13759
TRAF4	8.73828	26.9922	10.6254	35.6856
RP11-517H2.6	0.159745	0.40863	0.161019	0.195213
KLHL42	4.63433	11.8855	4.68994	8.6475
CTD-2116N17.1	0.439316	0.931482	0.367668	0.774193
PAXIP1	1.40077	3.56853	1.40887	2.04253
POLR3K	7.04225	14.9303	5.90478	14.1984
BTG3	8.82244	54.6277	21.6093	35.9509
KLF16	15.6721	30.8977	12.2372	46.1596
MAP6D1	1.88228	4.02189	1.59545	5.10421
KDM2B	1.77512	4.71586	1.87429	4.83917
PROB1	1.42941	4.04458	1.61037	5.21143
SRSF7	21.4059	44.7842	17.8386	31.2487
CHEK1	2.10419	4.88963	1.94817	3.04097
GMPS	6.63365	14.1325	5.64437	9.34133
N4BP3	0.853332	1.83535	0.733562	2.60787
C9orf172	0.375157	0.714268	0.28553	0.919016
SIMC1	1.76498	5.46571	2.19587	4.41281
RP11-613M10.6	4.41451	11.4356	4.59655	6.91124
MCM6	8.24603	17.558	7.05962	11.6228
MYBL2	3.88637	8.38447	3.37291	11.7565
HIST2H4A	1.44162	3.99948	1.61004	3.11036
AC123886.2	0	0.952551	0.383807	0.42473
TELO2	10.7114	21.1144	8.50915	26.4397
PLCXD1	2.36848	5.43239	2.19697	8.55584
CLCF1	3.4175	8.51012	3.44682	18.1347
AP3M2	2.10136	5.29182	2.14345	3.1505
CHST10	4.42816	7.56213	3.06319	8.57584
FLVCR1	0.840301	2.71567	1.10018	1.75589
TLE1	4.23191	13.5045	5.4803	13.5385
WHSC1	3.42596	8.1297	3.30244	5.89007
DNAJC9-AS1	0.019025	0.236137	0.0959971	0.127738
LONRF1	2.34083	4.97365	2.03088	2.85401
FAM57A	21.4213	42.5988	17.4543	57.0534
RPL23AP53	1.42295	3.91585	1.61219	2.57129
SHANK3	1.10905	2.34738	0.969001	3.07511
RP11-1277A3.2	0.270998	1.21069	0.50019	0.731097
LIN52	2.81754	8.517	3.53492	5.2046
DYNLL2	16.5428	32.5872	13.5575	34.6561
TGIF2-C20orf24	2.72511	9.00918	3.74823	7.25388
LRFN5	0.0636392	1.12316	0.46751	0.854703
IRF4	0.114392	0.214369	0.0893359	0.317148
HAUS2	3.95179	8.62915	3.59959	5.99201
SETD6	2.38951	3.77792	1.58053	3.2619
ANP32B	59.5315	125.891	52.6816	101.483
ACD	4.65129	9.52882	4.0009	12.5317
FLT4	0.0189204	0.0576439	0.0242061	0.075191
ABTB2	4.66364	11.7504	4.93822	17.8929
UPK1A	0.228726	0.43499	0.182978	0.208809
NXT1	19.2263	46.6663	19.647	54.6657
CDK2	4.65717	21.0911	8.88119	15.2076
RP11-711M9.1	0.194163	0.957759	0.404791	0.510617
FZD8	5.44902	22.3224	9.46668	27.6139
MPP3	1.95801	3.021	1.28416	2.6817
SET	70.5486	124.144	52.8082	74.7005
ARHGEF26	0.045567	0.144501	0.0615312	0.0775631
KCNG1	2.13086	4.49232	1.91412	6.27287
DNMT1	11.2958	24.8354	10.5905	22.0103
RPA1	9.12226	20.1018	8.59824	12.2718
FAM221A	0.112042	0.841627	0.360247	0.51256
AC018804.6	0.941112	2.34961	1.00572	1.78901
NRG1	2.07149	9.95512	4.26414	6.79116
GPR125	5.73708	12.4226	5.33181	7.29767
CMTM4	4.65609	8.61905	3.7017	5.50648
RAB15	4.52767	7.35152	3.15857	7.37274
RP11-109L13.1	0.34898	1.76141	0.758128	0.376174
DZIP1L	2.05159	4.48397	1.9332	4.93955
ADORA2A	0.100453	3.83901	1.65735	3.02487
C3orf14	0.872559	1.85586	0.802537	1.34009
DDX11	3.08024	5.73827	2.48265	5.60163
RGS10	24.9803	50.2442	21.7426	37.6981
RRP1B	8.47422	22.8403	9.89984	16.099
RFC5	2.74618	4.7448	2.05738	3.40773
RHEBL1	0.379647	1.52588	0.662459	1.97007
GPR157	1.76695	3.5366	1.53701	4.94641
ALPK3	0.049133	0.102223	0.044482	0.0472471
ATRIP	3.01108	4.80157	2.08985	4.71435
SPAG1	0.310858	1.32813	0.579055	0.809273
HMGB3	3.41813	5.84629	2.55412	2.9137
BAIAP2L1	0.428199	1.19834	0.523566	0.860758
PELI3	2.30136	3.48699	1.52558	4.58157
SULT1C4	0.0195225	0.366189	0.16038	0.23801
HOMER2	0.0744495	0.147902	0.0648047	0.105238
USP13	1.82956	6.16516	2.70722	3.95345
FOXC2	0.68938	2.80195	1.23207	3.43563
KIAA1522	5.574	9.03769	3.97445	11.2363
LYPD6	0.686607	5.07677	2.2332	2.41662
SLC25A33	3.93182	10.9277	4.80716	8.07322
AJAP1	0.988679	1.80235	0.793312	1.89927
DUSP5	15.5206	72.4258	31.9115	77.9631
PGP	10.085	18.6984	8.26816	21.9534
TSPAN18	0.117379	0.245639	0.108781	0.343049
RFWD3	4.96156	13.872	6.14579	8.57036
KLF15	0.325462	0.675679	0.299407	0.689275
CENPN	3.07126	7.41843	3.29601	4.66118
ZNF789	0.713567	1.20019	0.533373	0.632781
FAM118A	3.43293	7.65599	3.40462	4.99318
DBR1	3.85236	6.4762	2.88285	4.15135
CTPS1	8.5922	25.7946	11.4867	25.6262
GPR161	3.12814	5.84718	2.60913	5.45267
MYH16	0.01116	0.0899511	0.0402287	0.0313487
GIPC3	0.168209	0.289976	0.129785	0.446293
GPR27	0.255094	0.699093	0.313365	0.859908
NKAIN1	0.256426	0.654894	0.293663	0.892611
KPNB1	35.132	69.4915	31.18	42.4378
HABP4	4.14318	8.47801	3.80761	6.36753
UBE2S	50.9524	124.346	55.8533	169.933
TIMELESS	4.51549	7.02488	3.15696	6.68868
BCOR	2.31705	9.64202	4.33437	8.39699
ARRDC2	7.04878	12.6732	5.6974	15.9668
AC073316.1	0.0543008	0.69748	0.313772	0.559562
RANBP1	16.6878	30.5374	13.7544	23.6758
GABPB1	3.83285	13.6712	6.16144	8.54751
ODC1	39.3407	77.7479	35.084	66.9697
SRP19	0.490311	1.72395	0.778532	0.858765
STX11	0.519265	15.2061	6.87141	12.5761
BMPR1B	0.0681311	0.714558	0.323392	0.463308
TMPRSS6	0.0239664	0.135834	0.0614961	0.0394724
HNRNPAB	102.455	277.793	125.889	257.306
SLCO5A1	0.0533478	0.976753	0.443202	0.729666
CTD-2228K2.5	1.99808	3.49877	1.589	4.76042
BEGAIN	0.780214	1.19803	0.544919	1.30097
CHRDL2	0.073005	0.5	0.227771	0.392618
RELT	1.02703	4.22189	1.92338	5.41402
GOLGA8F	0.00246749	0.0454966	0.0207414	0.0160309
H3F3A	33.1707	64.9151	29.6304	46.3201
VSIG10	2.31628	3.71731	1.69772	2.3059
FERMT1	0.473877	0.979605	0.44809	0.749312
TCF3	15.842	29.289	13.4091	33.2378
PKN3	1.24745	2.69719	1.23668	3.01926
NCL	68.8888	172.03	78.9724	108.725
RASGEF1B	0	0.0178622	0.00820797	0.0356648
BTBD11	0.109075	0.325319	0.14971	0.277329
EEF1A1P7	0.0390919	0.521333	0.239938	0.147819
SNHG1	11.3896	32.7966	15.1067	27.1658
EDN1	1.73499	5.7477	2.64787	5.94538
PAK1	4.83475	8.01835	3.69646	6.01659
NCAPD3	2.60699	4.83038	2.22975	3.21029
TMEM164	4.48696	7.60451	3.51714	8.12362
GOLM1	12.8146	23.9216	11.0711	14.664
YWHAH	49.5396	83.4352	38.632	63.3363
RAB6B	0.365571	0.837002	0.38783	0.578703
FOXP4	3.98795	6.90709	3.20889	8.23456
RNASEH2B	3.8699	6.26681	2.91386	4.60034
RASSF3	5.84227	14.4746	6.73342	8.0374
RP11-463O9.5	0.13092	1.67441	0.779667	0.577723
SS18L2	2.83057	5.48528	2.55496	3.13203
PVRL1	5.96846	9.25357	4.31693	12.4018
TRAF2	4.79438	15.5088	7.2416	17.7229
RPIA	8.61516	23.4411	10.9498	15.2955
COA7	7.19074	13.2482	6.19325	10.9906
DHTKD1	2.37238	4.10734	1.92158	2.4436
INSR	1.7547	4.45964	2.08707	3.15429
POLD1	3.89316	5.90594	2.76704	6.88292
CNOT10	2.65401	4.71333	2.20873	3.05644
PTPMT1	2.0458	3.87382	1.81588	2.82349
RPA2	18.8293	29.2728	13.7258	26.1417
SLC7A1	18.1361	53.2519	24.9765	53.3461
CTD-2547E10.2	2.27052	5.49472	2.57959	4.26542
CHRNA10	0.391895	0.693539	0.325752	0.56103
STK4	3.80721	9.24238	4.34699	4.65012
HERC5	0.0731693	0.385666	0.181409	0.293887
FADS1	3.16793	9.86503	4.64103	6.99054
BDNF	0.436704	1.16094	0.546288	0.580689
UBE2F-SCLY	5.61097	10.9817	5.16995	10.4775
NBPF11	0.251099	0.680242	0.320444	0.299435
PSTK	0.292056	0.516728	0.243542	0.28436
SLC35G2	1.46451	3.26718	1.54462	2.20691
PLD6	0.0182038	0.205052	0.0969836	0.140443
FN3K	0.646241	1.06515	0.503924	1.03785
ING5	3.54306	6.69611	3.16962	7.23317
ZNF672	6.86137	16.6891	7.90206	23.8509
RP11-231C14.3	0.243882	0.821512	0.389048	0.434575
NOLC1	18.6644	63.8408	30.2519	43.0519
ADCK2	3.27085	5.17393	2.4525	7.12471
HADH	4.2486	6.96089	3.3015	5.65702
FNDC1	2.7903	7.64137	3.63118	7.49609
ELOVL5	30.7333	80.8892	38.4438	50.6056
NOTCH1	3.55054	5.37396	2.55911	5.10476
LONRF3	0.181484	0.454559	0.217006	0.45381
GLI2	2.86807	4.73822	2.26658	5.28934
DCHS2	0.00794967	0.0423206	0.0202995	0.020184
LRIG1	12.3525	29.0112	13.9248	24.8972
TUBGCP3	2.95685	4.74074	2.28106	3.15995
GDF1	0.595238	1.43601	0.692399	2.25114
PINX1	2.14949	5.03763	2.42934	4.19362
GEM	12.9659	23.2232	11.202	18.0364
RP11-849F2.7	0.122696	0.777704	0.375697	0.243494
RP11-347C12.2	2.3335	3.8033	1.83973	2.86797
RCAN1	5.93511	24.7355	11.9875	19.3946
NUDT8	1.97363	3.51386	1.70294	3.97716
ATF5	8.98852	22.9803	11.1469	36.9809
GAREM	0.0950593	0.710078	0.344448	0.529424
AC093627.10	0.264281	0.839661	0.407495	0.538317
TMEM159	7.62501	15.0392	7.2987	15.8116
POLA2	2.90165	4.85462	2.35616	5.23973
CCNF	2.8809	5.61653	2.72663	7.9541
AGAP1	1.66621	2.88155	1.40009	2.44584
FKBP4	31.3153	73.2767	35.6043	94.0251
SIK2	2.82457	7.08988	3.4654	5.37259
SCARB1	3.55824	5.32501	2.60794	6.73653
ENOSF1	1.27413	3.02819	1.48561	2.18406
MPP1	1.09011	2.16367	1.06155	1.89885
POLR1E	11.2234	33.0847	16.2983	25.9594
TMSB15B	0.575621	1.06911	0.526796	0.621097
PER1	1.19652	3.54516	1.74871	4.39825
NUP50	4.49656	8.90955	4.39699	5.29745
SFXN4	7.36582	11.6684	5.76356	10.7186
HBEGF	1.83318	7.71675	3.81186	9.79622
H2AFY2	9.29356	24.109	11.9158	27.4802
HSPA12A	3.82549	8.00689	3.96086	5.81411
SRSF2	73.0504	138.619	68.7416	119.192
ADNP2	3.73143	8.63026	4.28618	5.34201
CTD-3018O17.3	0.588714	1.13917	0.566134	0.353453
RPL15P3	9.84721	26.8112	13.3703	16.9114
AC002116.8	1.10985	2.43824	1.22139	1.42124
PHF13	11.5902	23.2473	11.6489	26.1298
GPHN	1.18435	1.87699	0.941138	1.25308
NFATC2IP	7.20391	16.0581	8.05173	13.5353
P4HA3	5.35132	11.6211	5.834	11.9809
SFR1	1.09464	2.30421	1.1573	1.63404
RP11-302M6.4	0.987657	3.86289	1.94247	3.2127
TAF4	1.19794	2.22003	1.11699	1.77659
RP11-626G11.3	1.07139	8.86726	4.46201	3.07988
RYR3	0.058799	0.122461	0.0616474	0.106304
SIN3A	3.81986	8.56844	4.31642	5.25482
SEH1L	3.67872	7.95615	4.00823	5.06313
TENM3	1.01086	5.43063	2.73948	3.21003
NDUFAF2	16.9141	27.579	13.9305	15.8996
ZFP91	2.83168	6.47024	3.27982	3.05683
SLC25A13	3.68622	8.49112	4.30599	4.99416
MCMBP	12.0901	28.3877	14.3983	18.3119
TRABD2B	0.053881	0.285169	0.144681	0.380288
CTD-3214H19.4	0.132577	0.542669	0.275526	0.256888
SNHG15	8.34647	12.925	6.56269	15.7736
CD55	10.0039	23.4464	11.9254	18.4836
PGAM5	9.68109	18.2762	9.33311	24.8272
SPATS2	2.36678	4.94739	2.5267	2.68253
HNRNPD	19.7582	34.4191	17.5883	26.2153
RP11-345J4.8	1.97886	3.28804	1.68057	2.66513
ALDH1B1	10.7582	25.3248	12.947	23.0791
PARP2	2.63476	3.95643	2.02339	3.07179
RADIL	0.608678	2.25475	1.1536	3.16793
RP11-706O15.1	3.16514	6.97886	3.57208	5.96781
ZNF274	1.20106	2.0841	1.0706	1.36118
POLE3	23.8747	49.5692	25.4917	39.3609
C9orf91	3.37193	6.0697	3.12463	5.98871
RP13-279N23.2	0.147788	0.501724	0.258485	0.23666
DKC1	17.4547	41.2185	21.2776	28.2385
ARGLU1	15.0835	26.4703	13.6685	16.1294
ADC	0.354133	0.669222	0.346395	0.677165
SYN2	0.0471291	0.218753	0.113345	0.401892
PKD1P6	1.82309	3.82345	1.98477	5.08214
SOCS2-AS1	0.665523	1.41607	0.735141	1.28887
TSEN54	4.23252	6.78723	3.52683	8.80642
SNHG12	5.75702	10.1114	5.2588	8.80304
TFPI2	13.1651	112.468	58.5027	90.5597
FUT10	1.67454	2.57473	1.34037	1.57896
SFXN1	6.19416	14.08	7.33649	9.36088
UCK2	14.4453	28.0298	14.6114	29.4211
TMEM51	7.71526	13.9958	7.29969	15.1503
RP11-116G8.5	0	3.50981	1.83071	2.57587
SEPHS1	9.91035	22.5576	11.7679	18.3408
FAM101B	36.4364	60.402	31.574	67.2584
RRAGD	0.203763	0.598815	0.313449	0.594752
MESDC1	10.5829	23.8356	12.4865	28.2486
SLFN11	8.10379	20.8978	10.9518	10.7243
KIAA1147	1.49294	3.46815	1.81795	2.0588
CASP6	2.56433	4.52589	2.37284	3.15188
SERHL	1.41069	2.40297	1.26163	3.31727
SLCO4A1	4.20231	13.212	6.93723	18.9852
CASZ1	0.0341076	0.0902868	0.0475048	0.0582914
SOX11	0.677408	2.67007	1.40501	1.96844
ARNTL2	1.16963	14.8859	7.84012	8.15153
VKORC1L1	10.6472	18.8107	9.90743	12.3209
RAB3IP	0.040671	0.176394	0.0930329	0.0935707
PITPNM1	11.1843	18.4141	9.72387	26.0939
MARC2	1.13244	3.16303	1.67132	3.44628
GINS4	0.423963	0.922171	0.488489	1.07911
IRX2	1.50163	3.74792	1.98686	2.89211
KLHL26	1.93671	3.66105	1.9409	6.09872
CALM1	24.6794	39.8149	21.1126	25.0195
FLAD1	7.84506	14.1403	7.50266	17.7764
HNRNPU	31.7427	74.8153	39.7299	48.2692
KHDRBS3	1.41575	2.51074	1.33637	2.1175
TFDP1	28.7553	49.8566	26.5372	39.6314
NAF1	1.83376	4.91432	2.62531	4.5176
FBL	50.7139	90.5298	48.3738	109.68
HIST1H4A	0.172339	9.98701	5.33747	5.08989
URB2	4.89052	14.6253	7.83989	13.7503
SARM1	4.08749	6.81837	3.65786	7.92504
NCAPH2	11.2087	17.0879	9.18287	24.5947
TTL	4.72505	9.93512	5.34211	6.70963
HIATL1	20.5192	42.2239	22.7157	27.1267
MGAT5	8.33481	14.417	7.75778	8.52089
CAMSAP1	3.80018	7.59213	4.08778	6.30173
HPRT1	10.6868	27.413	14.7633	18.3582
TUB	4.19038	7.7958	4.19873	6.3185
NPIPA3	1.43547	3.43202	1.84897	3.40108
DDX55	2.61313	5.14712	2.77516	3.1566
WDYHV1	2.79677	6.01819	3.24514	3.66805
RP11-318A15.7	0.175785	1.82057	0.982248	0.983566
UCK1	16.4373	26.2703	14.1838	32.6407
HTRA2	8.40921	21.5946	11.661	26.349
RP11-1212A22.1	4.09499	9.09965	4.91451	8.02578
SS18L1	1.93265	3.69951	1.99826	2.4668
POLR2H	8.16377	12.946	6.99909	13.181
SUMO2	55.7002	98.5375	53.4249	62.2949
AP1S3	0.253245	0.59433	0.322751	0.339684
HNRNPF	54.9834	180.109	97.8657	132.626
RELL1	1.58164	5.74261	3.12143	3.81353
LEPREL1	1.88008	8.29373	4.51216	7.02262
ISOC1	6.12007	18.9661	10.3222	11.8286
CORO7	0.76845	1.55361	0.845811	2.21448
MCAM	0.9714	3.49201	1.90231	4.12699
RP11-231C14.4	0.158143	0.374629	0.20425	0.316434
H2AFZ	48.1444	97.9058	53.4099	73.0081
LZTS1	0.291355	0.841008	0.459082	0.813584
ZBTB42	1.3547	3.38314	1.85	4.02
HN1L	15.2947	28.4939	15.5849	28.6925
FLVCR2	0.0813574	1.17013	0.64003	1.36474
CRY2	3.11374	6.61046	3.61583	7.51499
POGK	7.74878	14.6564	8.02349	10.9817
RBMX	14.4103	25.87	14.1691	17.8795
PRKX	1.12749	2.31793	1.26999	1.65079
RNF19B	3.70806	18.0566	9.89863	18.4651
NCS1	18.6943	35.2549	19.3445	48.4644
PDE4A	4.49143	7.24607	3.9772	9.37243
HSPA14	3.46855	6.8999	3.78761	4.87457
FAM47E-STBD1_2	2.18196	3.48327	1.91263	1.81932
H2AFX	41.9398	75.8518	41.656	110.466
CPNE4	0.015762	0.133532	0.0733585	0.052884
ITPRIP	17.3253	81.6006	44.8346	100.017
SNORA67_8	46.4587	80.3496	44.2386	47.223
CMC2	4.70922	7.96604	4.39409	5.88604
HTR7	0.432377	1.00585	0.555821	0.535658
RRM2	7.42981	14.8913	8.23054	11.4782
PITPNC1	2.72763	7.96224	4.40423	7.83054
NR2C2	1.61148	3.06876	1.69763	2.01776
EXOSC2	6.24015	12.5964	6.98105	12.8315
ZNF48	4.39228	7.17716	3.98054	10.4911
C14orf142	0.533784	1.41366	0.784922	0.803015
SLC5A6	6.83137	13.8183	7.67335	16.9965
GNAI1	3.20312	8.73114	4.85226	6.24707
JOSD1	14.9446	35.8161	19.9048	39.6359
SLC19A2	1.91208	8.30803	4.62076	7.44903
SLC7A6	6.32013	16.742	9.3139	13.2826
UTP18	9.24583	17.3481	9.66086	11.8947
CKS2	27.7757	58.9796	33.0339	39.071
JAG1_1	2.57463	4.09688	2.29482	2.4172
PLAGL1	3.44291	5.58977	3.13603	3.56999
HIST2H3D	0.252544	1.11213	0.624251	0.526621
FAM9A	0.0520822	0.706994	0.397635	0.511774
TUBGCP4	1.90363	3.11627	1.75378	1.99034
MAT2A	57.609	122.516	68.9544	106.894
RBBP4	8.80584	18.5599	10.4546	12.5162
SHMT1	1.05213	1.9978	1.12667	2.14565
UBIAD1	8.21584	16.6557	9.3963	21.4871
TUSC1	8.98542	13.7798	7.77676	12.7316
GEMIN5	5.10712	9.276	5.25975	6.07691
BEST4	0.0672586	0.304849	0.173036	0.17256
FASN	40.2711	102.594	58.2716	148.475
C12orf45	2.79162	4.22211	2.39894	3.55192
SLC41A1	8.1558	28.3872	16.1535	23.8163
TTI1	4.23648	7.82233	4.45549	6.15
SLC25A17	4.47779	9.79773	5.59071	6.00526
RNF144A	1.22572	2.87611	1.6422	2.07816
ZNF852	0.520337	1.24864	0.71331	0.860632
TNFRSF10A	1.84878	5.77648	3.3	4.66807
ENO2	3.45516	9.22391	5.27107	13.5221
SLC25A5	99.7893	177.554	101.472	158.289
E2F6	3.7888	6.87808	3.94391	4.62995
PDE8A	2.38491	6.48646	3.72609	4.15664
TCF20	6.10388	14.5247	8.35117	9.33739
CSF3	0.229191	83.3092	47.9189	66.1144
MCUR1	7.24629	16.7146	9.61604	11.8391
JARID2	3.29435	6.46106	3.71752	5.11826
STARD9	0.533666	1.23315	0.710762	0.891585
BRD3	3.26139	5.58903	3.22598	3.9791
SMARCC1	10.5009	17.7055	10.2269	11.5388
L3MBTL4	0.0261982	0.0843896	0.0487491	0.0668386
CSRP2	3.72788	13.1458	7.59916	9.87712
SMPD2	4.59711	12.432	7.18666	16.5553
DUSP8	0.231185	0.947208	0.547819	1.09094
LINC00984	4.28365	8.84251	5.11975	8.93956
TPD52	0.0177772	0.0988374	0.0572946	0.0824046
LSM11	1.05022	1.69666	0.984127	1.19392
MTHFS	5.05657	7.57963	4.40766	5.19495
NPIPA7_1	6.79871	10.6499	6.19992	14.1864
EIF1AD	9.7805	22.2068	12.9422	22.0743
HCG18	0.589129	2.21481	1.29266	1.90367
PIGL	0.671389	1.01353	0.591906	0.774485
HIATL2	1.60575	3.83799	2.24154	2.32473
CRISPLD2	12.8795	42.6471	24.9182	48.3739
TNFRSF9	0.00220987	0.497011	0.290933	0.364488
TIMM8A	2.75463	5.15713	3.0203	3.60001
WDR53	2.2031	3.55533	2.08225	2.33371
AK4	0.29282	3.91445	2.29281	2.83117
MICAL3	1.79958	3.97577	2.33085	4.07755
BZW2	14.7944	28.0068	16.4244	18.8519
AC108142.1	0.103081	0.827376	0.485357	0.807917
CCT2	31.4628	55.0419	32.3631	35.5735
RHEB	23.3117	41.923	24.686	29.933
COLGALT1	48.1621	78.6348	46.3042	100.788
AMPH	0.80946	2.11237	1.24501	1.75821
SEMA4D	0.328177	0.769537	0.454395	0.634726
SLC1A5	76.4647	123.116	72.9838	162.257
NDE1	6.01153	9.07938	5.38546	9.7828
MRPS17_1	1.40785	2.26211	1.34204	1.62438
TMEM194B	0.417858	0.736484	0.437208	0.468091
MAST2	12.3045	19.689	11.7007	22.94
DPYSL4	9.44814	15.6552	9.32083	21.7519
CXCL16	2.62814	4.49756	2.67837	4.96053
LINC00511	0.871007	1.42777	0.850281	1.92523
KLHL21	17.8067	43.9654	26.1986	67.575
PHKA1	1.43238	2.15941	1.28679	1.28955
CNBP	114.84	173.083	103.147	113.754
PER2	0.941504	2.86872	1.70998	2.45674
C19orf68	2.63655	4.38766	2.61588	4.25365
ATP11A	2.37979	4.80427	2.86542	3.20006
IGSF3	2.7974	6.40586	3.82632	6.79624
LAMP3	0.0127073	0.27124	0.162066	0.0787851
ATAD3B	7.95408	14.6353	8.7459	20.7259
PPP3R1	7.16279	14.5228	8.69199	8.86945
PRPS1	18.0743	27.6526	16.5505	23.5926
NIPA1	1.7291	4.86579	2.91395	2.97453
RBM14	5.34414	13.098	7.84851	27.2719
RRP7A	16.2591	25.9306	15.561	34.2328
SLC7A5	55.9734	117.894	70.8286	169.879
RP11-1094M14.11	0.965591	1.95069	1.17393	1.5386
LRP5	6.54817	12.3114	7.41493	15.749
WDR5	15.9379	29.4504	17.7567	32.4928
FUS	48.2678	79.7642	48.1056	79.9524
PKNOX1	3.31222	6.27506	3.78968	4.40971
NFKBIB	12.7654	39.6164	23.9892	50.2344
BCL2L11	0.73475	7.70935	4.66923	5.83794
PHLDA2	96.9039	159.503	96.6293	235.895
GAB2	3.84076	11.2368	6.80944	11.7612
CTD-2006C1.2	0.690265	1.0747	0.651578	0.766634
PNP	14.7904	62.4729	37.8887	77.4303
TXNRD1	37.5145	57.6154	34.9431	32.8972
DFNB31	1.63551	3.27936	1.99043	4.77156
GLUD2	0.591469	1.13459	0.688993	0.765999
DHX33	1.54997	3.59412	2.18547	2.46059
ADAMTS9	0.588049	1.59143	0.967948	1.01475
FAM160A1	0.0426323	0.541319	0.329399	0.453793
RP11-505E24.2	1.70263	3.10095	1.8897	1.82578
DNAJA4	0.477497	1.30583	0.795781	0.938769
SYTL4	1.04912	2.83553	1.72823	1.44354
CTB-134H23.2	0.137917	0.514093	0.313539	0.162209
AC141586.5	1.40258	2.10794	1.28663	2.09902
LDHA	179.573	307.715	187.852	237.748
CHKA	2.6872	5.72464	3.49587	5.78204
PIM3	15.3954	60.4125	36.8954	88.09
RP11-1186N24.5	0.473387	1.13967	0.696664	0.974515
RASL10B	2.47395	5.10266	3.12581	6.14731
ZNF256	1.04322	2.41961	1.48285	2.0158
QTRTD1	2.03278	4.29736	2.64143	3.12082
MRTO4	29.064	55.3726	34.0492	71.4802
APEX2	9.0956	16.1649	9.94256	19.9649
MOB3B	0.122255	1.45639	0.89657	0.907805
SNN	4.7938	9.35913	5.76355	11.1862
PET117	2.4259	5.44609	3.35482	2.30129
TTLL4	2.74281	4.23224	2.60785	4.0616
GNG4	0.115094	0.672221	0.41424	0.702408
ZHX2	2.46301	8.85654	5.46159	7.64015
SLC16A1-AS1	0.372803	1.00047	0.61763	0.810902
NFKBIA	23.7831	244.787	151.122	243.486
TEX10	4.59977	10.3755	6.42063	6.57977
SPINT1	1.02613	5.81522	3.59979	8.42967
RCE1	4.7076	7.31128	4.52632	10.3218
YY1	11.951	18.9597	11.7416	12.6472
DGCR14	4.86423	7.80436	4.83333	10.8772
RAB24	4.81443	7.86296	4.87003	8.93222
C2orf88	0.0604639	0.157802	0.0977655	0.0961883
SETD3	7.89296	14.4977	8.99103	10.2879
MSL1	12.3955	20.2854	12.5858	16.5233
CCND3	13.0023	25.7295	15.9688	35.0045
ATAD3C	0.0717181	0.193827	0.120425	0.2555
RTF1	9.32868	14.0073	8.70497	8.9371
RP11-96O20.4	0.589054	2.66854	1.65983	0.959786
PA2G4	43.0656	81.4863	50.7089	83.987
PFKFB4	5.20017	10.5062	6.55325	12.685
RCC1	18.4449	31.7795	19.8343	35.7424
EMP2	8.64014	42.5278	26.5946	42.1913
LAPTM4B	14.79	24.5358	15.3483	17.8352
PTGES3	51.1952	86.0921	53.9078	59.0673
KIAA1456	0.725611	1.42065	0.893883	0.726416
EIF3M	11.1474	16.8462	10.6036	11.1943
GNAO1	0.340001	2.39652	1.51125	2.67764
HSPE1	15.0871	32.9374	20.771	22.6832
PLGRKT	5.00884	8.13199	5.12823	4.81196
TSPAN13	4.58486	8.01892	5.06022	6.72141
DDX31	3.45406	5.23582	3.30554	3.60631
TEF	2.40028	3.60417	2.27652	5.63626
MORC4	4.77996	11.299	7.13894	6.98542
UBAP2	2.55717	4.0773	2.57825	3.28751
GEMIN4	6.70804	11.4666	7.25729	13.8024
E2F3	5.53035	9.99957	6.33632	5.77377
GRK6	10.8546	18.9048	11.9806	23.3445
DIXDC1	2.92176	8.84104	5.60317	6.11831
SPECC1L-ADORA2A	0.328572	1.46169	0.926588	0.851558
RRP1	13.985	24.0715	15.2829	32.1608
PPP1R15B	0.242592	1.16837	0.742465	0.557392
GGA2	6.99954	10.5722	6.72443	11.3261
CPSF6	6.19944	12.2122	7.77434	8.59779
SLC15A4	5.11669	7.95158	5.06397	6.3533
VPRBP	4.96003	10.1002	6.44596	6.27027
RP11-958N24.1	11.5176	18.7972	11.9993	21.9671
SRRT	32.4956	58.8299	37.564	73.0353
GTF3C4	6.12844	10.3081	6.58353	7.60156
IL27RA	6.56614	15.6081	9.975	16.2423
MAPRE1	33.1108	57.449	36.7317	37.3776
XPO5	4.94321	10.5393	6.73901	6.76759
AC104534.3	3.06443	5.85287	3.74257	7.04352
FAM89A	5.17712	12.4763	7.97967	8.28977
DNAJC1	10.3887	18.6728	11.944	12.8137
SEPT3	0.400463	1.02004	0.652659	0.940764
ERN1	2.8423	9.1856	5.87876	7.02844
RP11-724O16.1	0.436909	1.30654	0.83647	0.624694
MAD2L2	7.45356	19.5748	12.5351	26.5915
FBXO21	5.03785	8.24293	5.29058	5.72632
M6PR	30.9291	67.3034	43.2321	58.422
TRABD2A	0.402721	0.790154	0.507576	0.575959
ITPRIPL2	0.811996	3.13156	2.01398	2.12017
ST7	3.45658	5.96382	3.83635	4.40572
PABPC4	29.1697	50.149	32.2671	45.3731
EID1	3.84184	12.4759	8.0291	5.88191
CSRP1	36.1047	54.9249	35.3627	67.2233
BTF3L4P2	0.135863	0.824831	0.531225	0.706551
SRD5A3-AS1	0.208934	0.407078	0.262264	0.229045
NIP7	6.36593	13.5028	8.70008	9.7648
SIRPA	36.8426	60.9962	39.3489	68.958
NR1D1	2.24812	6.15665	3.97394	9.7642
FAM105B	2.62981	4.72902	3.05318	3.33507
FBRSL1	3.99617	6.51694	4.20802	7.70341
FOXL1	1.50163	2.29251	1.48083	2.22432
MED31	3.04242	6.69773	4.32949	5.02673
COL5A3	57.5608	88.9895	57.5676	115.626
GPC4	1.43093	2.17587	1.40774	1.71244
ZNF584	6.84435	13.0804	8.46571	14.0714
ABHD17B	3.18298	6.33734	4.10195	3.47815
SLC9A3R1	6.55003	10.095	6.54516	13.7508
IL18R1	0.533335	4.25089	2.75658	2.36178
BTN2A2	1.46982	4.12356	2.67603	2.98941
ISG20L2	9.52942	14.7202	9.55592	17.6957
RFC2	9.18305	18.7674	12.1963	19.4256
BCL11A	0.0432163	0.162396	0.10554	0.209781
PDF	1.13457	2.98312	1.93873	2.58444
ORAI1	15.1218	37.9468	24.679	44.8703
RP11-489E7.1	0	1.12185	0.729621	0.95995
ANKRD27	3.19835	5.94352	3.86708	3.80326
RQCD1	13.4073	28.1004	18.2837	23.7119
PPM1G	33.1972	52.3056	34.1249	59.3623
TBC1D1	3.58256	6.96523	4.54539	4.8078
PPARD	21.0414	53.3553	34.833	64.2427
DEPDC5	1.35773	2.09038	1.36502	2.12673
TMEM206	1.85612	3.54317	2.31475	2.50171
SLC31A1	2.87403	6.15074	4.01961	3.81784
ZDHHC18	9.78332	15.9165	10.406	21.1451
SRSF1	33.5639	67.2988	44.0085	44.3469
ZBED4	3.55655	7.06144	4.62263	4.46257
TOP3A	5.96494	12.0145	7.86569	15.0095
NSUN4	2.75082	4.19943	2.75014	3.55257
C11orf84	14.7391	26.878	17.6339	36.0481
KSR2	0.00376657	0.0358532	0.0235275	0.0235395
MNT	7.94841	12.4753	8.18965	15.0448
NUDT19	4.51135	8.07446	5.3058	6.84055
QSOX2	7.85743	14.9045	9.79491	12.4534
AAED1	5.01889	7.93801	5.21927	5.4573
TM7SF3	7.46467	11.6476	7.66451	10.0504
SLC25A4	1.60266	2.57566	1.69626	2.31031
TBCA	12.6063	21.9604	14.5066	13.978
ZNF487	0.621146	1.16548	0.769919	0.908116
SLC35G1	0.916269	1.67802	1.10909	1.21081
CMIP	3.06416	5.46206	3.61016	5.84411
POLR2D	12.9175	26.6717	17.6337	22.5816
ST3GAL1	12.8051	48.277	31.931	48.4147
RRS1	23.5411	40.9594	27.1138	41.0868
TAF5L	3.78414	6.4964	4.30475	5.53816
PIGH	2.78489	4.32397	2.86919	2.78657
RP11-77K12.8	2.9024	5.09175	3.38195	3.995
CYP27B1	0.729694	5.98396	3.97488	5.45147
DGKD	2.30898	4.19611	2.79587	4.00573
LYN	3.11114	6.65052	4.43368	4.32634
NIPA2	16.2797	29.3862	19.6483	17.5481
PAPD7	7.26276	14.4171	9.64374	14.4777
PALM2-AKAP2	8.56994	18.377	12.2934	8.10524
CYCS	15.2825	31.963	21.3841	23.7983
GUCY1A3	0.776983	3.01819	2.01977	2.01805
RP11-161H23.5	1.85088	5.83918	3.90782	4.09861
ATXN2L	16.5979	28.4726	19.0582	32.9775
RP11-21J18.1	4.72559	10.5142	7.03996	5.91144
DDX24	24.7796	44.6595	29.9425	35.1999
RP11-834C11.4	8.9232	18.4948	12.4028	19.2262
CS	16.6105	32.1533	21.5628	32.6456
ATP6V0A2	3.36235	5.86929	3.93632	4.09851
TRAF3	7.50459	20.621	13.8429	14.8619
GART	10.5007	19.0976	12.8294	13.1886
PRKCD	7.15464	11.4706	7.70902	11.0719
TNK1	0.180612	0.535967	0.360477	0.396557
AL645728.1	0.769836	1.70999	1.15094	1.60304
S1PR3	25.0302	45.2901	30.4982	29.3016
TP53INP2	0.305835	0.987009	0.665278	1.80387
HNRNPA1P7	0.951784	2.9762	2.00707	2.03193
RP11-589M4.1	0.163341	0.768065	0.518072	0.206267
ATP2A2	42.0294	94.0598	63.4729	75.3808
FADS3	17.7423	27.5968	18.6245	33.3739
DIMT1	6.49633	10.3774	7.00904	6.92505
C18orf8	5.44599	9.70391	6.56028	7.02001
PRDM15	1.15809	2.50586	1.69509	1.76388
LRRC57	1.36944	2.29856	1.55653	1.7372
RAN	73.2625	124.774	84.5074	102.375
SMG1P1	0.650381	1.14034	0.773214	0.680701
KLF17	0.074285	0.262299	0.177944	0.114941
USP7	10.155	17.1748	11.6547	10.652
KHSRP	45.5175	79.3035	53.8425	101.038
RCC2	46.2442	89.0942	60.527	100.456
CDV3	40.3537	89.1866	60.6382	56.2715
SURF6	17.624	27.1313	18.4522	24.0415
ATP1A1	60.5553	93.5028	63.6214	94.197
AMER1	1.33725	2.16618	1.4744	1.6181
IL3RA	0.602709	1.37136	0.933722	0.844414
FXN	3.15302	5.18164	3.52852	4.63787
EFHD2	29.6422	54.5822	37.1789	72.2502
ALYREF	40.9732	62.6506	42.7109	79.8497
SNRNP40	10.2041	18.9039	12.9149	19.9243
TUBB	489.896	759.044	519.108	866.393
ERRFI1	13.763	49.0334	33.5481	33.9694
GSTO2	0.377503	0.657239	0.449947	0.52456
ZNF542	1.82917	3.79556	2.59932	2.51538
UMPS	6.51661	10.9432	7.5088	8.04434
PQLC1	10.5176	16.9291	11.6193	24.0477
WDR4	9.2085	18.9789	13.0311	24.3117
SNRPD1	19.9457	30.478	20.953	23.447
TARDBP	24.2612	43.9127	30.1907	27.3164
RBMXL1	0.0303926	0.170143	0.117077	0.0758689
SF1	40.0574	64.6193	44.5163	76.359
PRPF38A	3.02288	5.45488	3.76416	4.34826
NOP16	12.4089	25.1833	17.4259	29.049
CD101	0.141423	0.716558	0.495972	0.344541
IGF2BP1	0.85491	1.81488	1.2573	1.46251
MEDAG	17.8804	48.9896	33.9535	38.0766
ZC3HAV1L	4.0429	8.29791	5.75396	5.68599
AC004893.11	0.517536	0.924907	0.641562	0.738368
TUBA1B	367.961	595.089	413.149	797.492
USP43	0.262799	0.884748	0.61476	0.953074
AFG3L2	5.29689	7.99164	5.55315	6.58164
CNNM3	2.55066	4.24755	2.95167	5.47663
ARID3B	0.599332	1.31081	0.911171	1.51068
SCAF4	5.86168	13.1833	9.17522	10.6357
MFSD2A	2.28115	25.8238	17.9903	40.3767
ETV3	4.679	9.43417	6.58318	8.28203
ARID1A	7.88134	12.7769	8.92891	10.0359
AC005682.5	0.624765	0.936823	0.654759	0.486113
TLCD1	3.13433	15.4382	10.7923	16.076
DBI	27.2259	47.917	33.5539	36.8478
FDX1	5.11405	8.1441	5.70811	5.61651
USP42	2.15112	3.36222	2.35786	2.3899
MTURN	1.95361	5.9202	4.15528	4.05688
AC093734.1	0.199565	0.75454	0.52967	0.38806
CCDC109B	2.80911	4.3999	3.09195	3.16743
RP11-468E2.2	0.46242	2.78461	1.95959	2.50892
MLLT6	6.1967	21.7836	15.332	25.1289
CCR7	0.30518	0.603758	0.425116	0.447419
GTPBP1	8.21015	17.0747	12.0239	20.6911
TXNL4B	3.46873	5.42493	3.82202	5.38747
CCT5	33.185	50.3347	35.5427	34.2266
COA6	8.35552	12.5718	8.88833	7.4573
MINOS1-NBL1	2.58381	4.8996	3.46415	4.27924
NUP98	11.0638	21.5275	15.2419	13.7825
DUSP3	12.5736	25.2196	17.8565	22.8017
PPM1D	2.61823	4.28067	3.03148	3.1713
RHOQ	9.67038	35.8849	25.4539	28.363
LA16c-431H6.6	0.096731	0.365434	0.259898	0.319763
ADORA2A-AS1	0.0154158	0.128744	0.0916147	0.0437096
DDIT4	34.6605	52.7452	37.5367	63.3957
SFPQ	30.386	53.9353	38.3959	43.704
ZDHHC13	1.2883	2.59258	1.84571	1.60421
CYP51A1	17.8639	35.4037	25.2255	20.1047
FAM124A	0.102417	0.332322	0.236789	0.302503
RP11-168K11.3	0.0338523	0.35464	0.252979	0.190576
FMNL1	1.42248	2.44894	1.74724	2.79904
IL11	35.5374	127.055	90.8404	176.915
POP1	3.3975	5.14907	3.68256	3.31803
SLC9B1	0.2485	0.716085	0.512149	0.448531
SENP3-EIF4A1	43.9252	110.791	79.2853	84.4836
HES1	3.53895	8.29651	5.93826	7.9814
FAM168B	29.2602	44.3215	31.7372	30.2659
SLC26A6	9.75351	15.1707	10.8649	14.3776
TUBA8	0.16515	4.66194	3.34075	4.7862
FUBP1	7.59419	20.5095	14.7033	13.3692
DIDO1	5.84378	9.62279	6.93121	6.77041
RP11-27M24.1	0.447605	2.8706	2.06937	1.40553
TACC2	0.750807	1.19796	0.864275	1.15469
BHLHA15	0.251162	1.17007	0.844269	1.76751
NRP2	2.57819	21.2492	15.3403	14.7931
FARP2	2.48655	5.16341	3.73324	3.69282
RP11-649E7.5	4.88084	11.011	7.96151	5.87989
RNF4	13.0676	22.5923	16.3362	16.744
RP11-63E5.6	0.924505	3.86326	2.79828	1.80722
GID8	20.8864	32.1478	23.2905	29.1676
PACSIN2	15.2879	29.3238	21.253	24.3735
NCK2	10.809	16.9039	12.2625	14.6876
KPNA2	30.0919	64.4296	46.8646	43.3745
SPHK1	36.7733	124.505	90.6215	184.487
PCBP3	0.549952	1.27343	0.927511	1.3564
SHQ1	3.88385	6.06955	4.42602	4.1569
DRAXIN	0.119121	0.213313	0.155568	0.314183
CREB3L2	19.998	31.5813	23.0792	23.2676
DEGS1	71.7244	111.236	81.3639	95.0336
ACKR3	42.7119	101.997	74.7477	95.4668
TNFRSF21	6.69315	14.0992	10.3336	11.2482
MYC	30.0696	53.1607	39.0595	51.3825
ERICH1	1.0934	1.84608	1.35691	1.33448
CYTH1	3.11186	6.18968	4.5501	5.74226
RBM15	1.36396	2.72778	2.00911	2.29647
TATDN2	13.8377	24.42	17.9918	29.1013
PHF2	8.67784	14.0333	10.3449	13.1401
CTH	0.866377	1.53332	1.13181	1.29317
CHSY1	6.33406	22.2312	16.4131	15.7129
ACACA	5.01136	9.88224	7.30535	6.31911
HDAC4	1.55304	4.97266	3.67988	4.00534
U2AF1	9.80791	15.4722	11.4517	15.7765
AGO2	4.43798	9.84951	7.29526	8.16957
MTHFD2	14.8039	72.524	53.7339	45.7192
CREM	3.97969	10.2663	7.61113	7.46865
NTN1	4.3796	8.13304	6.03808	11.693
SYNGR2	10.3896	18.2187	13.5334	26.6566
HSP90AB1	351.888	640.765	476.95	478.455
NOM1	3.66067	5.88027	4.37705	4.04012
NACC2	8.22633	12.4842	9.29754	11.1284
PTPRE	0.605115	1.54801	1.15324	1.07893
CHERP	6.87186	10.4666	7.79771	14.5687
CRAMP1L	4.27544	9.66481	7.20711	10.0206
CIRH1A	8.92202	18.8166	14.034	15.1802
UTP11L	8.19877	13.1568	9.84181	9.21152
PDCD5	19.3609	35.7225	26.7899	28.6279
SAP30	3.30386	5.94215	4.4576	3.78824
PLK2	5.62134	28.3443	21.2688	18.0732
CHST7	3.90171	17.0063	12.7655	22.251
RP11-706O15.5	0.197398	0.407181	0.306067	0.537544
UCN2	10.3715	16.2939	12.2667	21.1101
ENC1	11.6712	25.4579	19.1788	19.3894
VEGFA	7.95627	26.9112	20.2756	27.0237
SNAPC4	4.8773	7.71232	5.81302	9.87018
MYL4	0.14359	0.313246	0.236115	0.266922
RSPO3	0.765171	3.35274	2.53011	2.04347
UXS1	5.98301	14.7199	11.1135	9.72003
BID	10.5614	22.3861	16.9235	20.0216
SAFB	10.5723	15.9336	12.0541	13.1546
GUCY1B3	1.9905	6.30389	4.77687	3.81274
SLC9A9	1.5551	3.58268	2.71517	2.34619
NRIP3	2.75812	5.1898	3.93508	3.86549
PDRG1	16.8876	25.8918	19.6351	32.964
SIAH2	15.4897	23.5598	17.8883	22.5788
CLUH	16.5761	27.8381	21.1616	42.5034
HNRNPM	41.8024	66.2493	50.366	51.4736
TSR1	13.2008	23.3879	17.7978	16.101
SORD	3.04765	4.72876	3.60242	4.42804
TMEM11	9.34398	15.2548	11.6231	21.5081
PILRA	0.438123	0.736236	0.561855	0.558637
ACSL1	5.47898	11.6693	8.90737	8.09071
DCUN1D5	18.147	28.6832	21.8958	19.2337
PRMT1	38.3965	64.267	49.0793	82.5881
BYSL	16.9355	28.9385	22.1105	38.3412
GSPT1	17.6884	27.4456	20.9844	18.542
BICD2	8.28641	13.9998	10.7044	11.1036
UBE3C	11.3985	19.6351	15.0143	13.1169
BAMBI	2.16788	12.3265	9.42824	12.13
PNO1	9.80833	20.0062	15.3113	15.259
ANKLE2	5.75606	12.7556	9.78462	10.9141
SIK3	3.84444	8.87117	6.82103	6.82327
CORO7-PAM16	1.21589	2.82301	2.17085	3.09575
FOXK2	9.34553	15.6856	12.0667	16.21
ERVK3-1	5.14869	8.03197	6.17971	8.86992
FADS2	34.0386	55.8307	42.9997	87.0735
ST6GAL1	0.333863	1.70208	1.3112	0.94125
WWC1	0.411585	5.63403	4.34451	5.1821
ESPL1	1.09164	1.83229	1.41705	1.6567
TOMM40	23.5423	36.5667	28.2952	51.0053
HSPA2	19.5176	31.0887	24.0631	31.4861
EIF3B	30.4146	48.587	37.6232	51.4721
ACTG1	693.734	1051.57	814.506	1442.64
TMEM189-UBE2V1	1.25003	3.03929	2.36027	1.91192
EPDR1	4.07793	9.06853	7.04594	7.39926
CSTF2	6.48157	10.0737	7.84632	9.01912
MAP3K8	0.585522	17.6261	13.7314	13.3067
HNRNPC	52.0407	99.6902	77.6825	68.8262
CTC-429P9.4	4.40713	10.6684	8.32246	6.50252
GUCD1	23.9694	41.9053	32.6922	52.4526
DDX39A	18.1714	30.0091	23.4401	43.5336
SREBF1	8.93069	15.3101	11.9615	22.7599
GATAD2A	14.7867	22.6756	17.7205	27.0746
LMTK2	2.03693	3.99686	3.12676	2.91888
ANKRD16	1.82374	2.84877	2.23428	2.82374
RP11-252A24.2	2.38272	4.06316	3.18798	2.82411
ZNF669	1.5228	2.6857	2.10877	1.71968
HS3ST3A1	8.68299	13.8939	10.9184	14.4604
ATF3	0.391505	28.7889	22.6378	30.0953
TTC7B	3.93865	6.42841	5.05502	5.88201
FHOD3	3.87144	10.4276	8.20011	7.35568
PTBP1	50.4133	89.8332	70.6658	122.612
CA5BP1	1.37447	2.98879	2.35149	3.15605
FAM129A	3.94126	9.7738	7.69489	4.98417
LRRC8C	0.110114	0.633129	0.498577	0.747217
IL6	2.88437	146.721	115.808	100.192
SQLE	21.2407	33.7006	26.6003	23.5116
UST	4.74331	7.72268	6.09923	4.74809
CNP	24.7307	43.653	34.4884	59.6574
PATL1	9.47735	21.5967	17.063	16.4393
DLGAP1-AS2	0.189202	0.655253	0.517916	0.424052
DCLK2	2.01944	4.77944	3.78	4.40448
ZCCHC17	13.9278	28.2167	22.3306	22.207
FMNL3	3.2266	9.32393	7.3831	8.57256
GFPT2	9.48696	46.605	36.9047	49.5484
EIF4A3	21.1193	41.1834	32.6472	43.8277
AC022210.2	0.317584	1.92848	1.52886	1.4475
GRPEL1	8.62686	21.9178	17.4208	16.6962
TRIM67	0.0139797	0.124375	0.0988756	0.17528
SLC45A4	1.67425	2.63932	2.09864	2.84256
ACLY	68.9343	109.417	87.0133	114.519
FBXO46	2.63836	4.12998	3.29647	5.03954
MAML1	5.27913	9.3631	7.47525	8.22421
PFDN2	38.9769	65.2024	52.0585	50.3905
USP36	8.42967	12.8582	10.2733	14.5933
MOCOS	1.81737	3.00279	2.4012	2.35382
HIST2H2AA3	9.52907	18.4931	14.7897	21.7635
STIP1	39.0612	60.9985	48.9499	54.4623
SMS	10.4485	27.6336	22.1847	17.8076
PWP2	7.09923	11.5478	9.28643	14.8551
BRPF3	10.3673	15.7654	12.7141	15.2604
CCL1	0.0524985	0.654368	0.527725	0.858293
LUZP1	6.30968	16.7485	13.5141	10.3515
H3F3C	0.214697	2.62048	2.11499	3.77551
TICAM1	8.07554	15.3903	12.4341	19.7783
LARP4B	5.44596	8.46416	6.84373	6.168
TRRAP	8.11819	13.5731	10.9877	10.2015
LETM1	8.17919	12.6275	10.2361	15.6948
CLDN1	0.18666	1.49832	1.21575	0.607843
GATAD1	5.01876	7.79938	6.33109	5.66454
AATF	15.1129	25.454	20.6748	21.6242
DUSP16	1.1278	2.57573	2.0949	1.79129
SRF	18.376	40.9481	33.3053	52.639
ZBTB7C	0.00667516	0.0700356	0.056972	0.109549
YWHAE	107.137	161.209	131.434	101.366
CDC37	92.9181	153.654	125.605	214.881
PRPF3	5.54584	8.4279	6.91086	6.18618
NIM1K	0.206938	0.41766	0.342609	0.143288
GATM	0.0181101	0.127333	0.1045	0.104257
SCD	70.1978	123.31	101.226	92.0534
ING1	3.645	6.28754	5.16578	4.81664
DIP2C	3.4443	8.30492	6.84343	6.11187
YWHAG	59.8526	113.652	93.6644	77.5425
AKR1B1	46.0747	100.227	82.6525	130.144
RPUSD4	7.70838	11.8297	9.777	12.9109
C10orf2	6.68157	12.4657	10.3096	13.3693
NOP14	17.7823	30.6573	25.3722	32.8527
C17orf67	1.29117	2.12372	1.7598	2.32287
EFNB2	10.8604	20.3766	16.8986	13.0199
CFLAR	3.52125	11.303	9.39437	8.44115
RP11-212P7.3	4.52185	9.9947	8.31109	8.95669
ETS2	9.97453	42.5844	35.4237	36.6072
TUBB2BP1	0.432774	1.54214	1.28288	1.21283
RHBDF2	1.29351	2.6399	2.19667	2.88292
ST8SIA2	0.0217122	0.152352	0.126799	0.105563
CYB5A	3.31533	5.13721	4.27852	4.1586
SHB	7.42306	16.9576	14.1385	18.1272
TRAPPC10	4.11845	7.00082	5.83832	5.4934
GMDS	2.25488	3.76633	3.14581	3.89759
ZNF317	6.16767	9.9873	8.34445	9.07748
C17orf51	4.07843	7.92597	6.62336	7.00546
ATP1B3	67.5721	137.469	114.889	107.778
RP11-445O3.3	0	0.468379	0.391676	0.282042
LDLRAD3	4.31757	10.6739	8.93031	7.03055
TUBB6	104.45	165.885	139.081	195.724
KDM6B	5.25579	14.1342	11.8676	18.5855
IPPK	2.25298	3.44317	2.89278	3.13242
ZNF45	0.838612	1.64894	1.38676	0.894854
GMEB1	3.26566	4.95048	4.16497	3.98818
IMMP2L	0.580005	0.916206	0.771002	0.517435
RP11-1149O23.2	0.643419	1.96514	1.65392	1.29192
ATP6V1E2	0.330082	0.592356	0.498948	0.51112
CBR3	11.5892	22.9376	19.3317	26.314
ST3GAL4	6.24195	10.5354	8.90066	14.0892
MARCH3	2.70097	6.86803	5.80493	6.53258
RNF44	3.61253	5.65725	4.78478	6.0078
AMMECR1L	8.50039	14.5327	12.2921	11.35
IER2	36.9961	57.3998	48.8114	79.1304
VAV2	12.097	21.4994	18.3003	24.085
KIAA0907	4.20385	7.02732	6.00238	4.64226
CTD-2583A14.10	0.63574	1.54651	1.3228	0.731535
RP11-572M11.4	0.232014	0.707176	0.605283	0.33975
MRPL32	9.58808	15.1256	12.9491	9.86859
ZNF410	5.76084	11.6346	9.97115	10.0598
NPIPA7_2	1.87401	3.30874	2.83645	3.32983
HERC2	5.18085	7.86829	6.74756	5.71056
AC073046.25	0.471863	1.88575	1.61942	1.71251
SRPRB	28.9727	43.4824	37.3558	36.0894
RFX5	6.05414	10.8305	9.31801	8.32586
UBQLN2	13.8356	24.9201	21.4891	16.7834
PPIF	41.1554	91.6406	79.0403	113.187
GLIS3	5.48869	8.86222	7.64584	6.47389
COL4A4	0.0909321	0.512004	0.441804	0.420063
STAT5B	8.73016	18.873	16.3027	19.9323
TGFA	0.160786	0.610125	0.527722	0.656229
RP11-295G20.2	1.15357	2.12917	1.84327	2.02387
PRMT8	0.00315329	0.355177	0.307587	0.445501
KAZN	1.41965	3.59604	3.11615	3.13662
RNF103	0.272265	0.651148	0.564538	0.567737
PRKCQ-AS1	0.196879	0.684339	0.594628	0.566171
RELB	13.4325	54.9412	47.889	75.071
JMJD6	4.89139	10.8039	9.429	13.1198
POM121	8.61691	13.4623	11.7494	15.1529
RHCG	0.0242792	0.550521	0.481655	0.868453
GADD45B	10.3665	16.8407	14.7419	28.3581
ZNF697	4.51252	9.60308	8.41338	7.64105
PPP2CA	12.4848	22.8083	19.9873	16.2999
VSTM2L	0.918009	1.6882	1.48079	3.02697
NSUN2	13.2731	24.2931	21.3229	18.9071
INSIG1	28.6965	86.9015	76.375	56.4437
YRDC	8.97402	19.2462	16.9162	22.6809
HIST1H4K	1.04211	2.44739	2.15272	1.14999
SLC2A3	12.4211	34.1033	30.002	20.8219
GCLC	1.5816	2.78724	2.45498	1.91128
CRABP1	0.118212	0.677123	0.59834	0.962892
RANBP9	7.91739	16.1027	14.2894	9.79187
MB21D2	2.40966	4.35848	3.87183	2.67937
GFOD2	6.56743	10.0022	8.9015	11.5595
IDH2	14.5904	27.1353	24.2275	28.861
NINJ1	15.5225	97.5094	87.1465	148.099
UTP14A	6.05221	10.8344	9.69838	8.00254
AC005000.1	0.36019	2.00067	1.79091	0.651259
CTB-55O6.12	0.895847	1.39087	1.24598	1.82466
RP11-872D17.8	0.378088	5.06822	4.54433	4.91752
ABCF2	30.0756	46.9827	42.132	57.7718
C2CD4A	0.0119788	0.404561	0.363163	0.308288
SLC7A2	0.0931526	0.705587	0.634597	0.373806
RP11-101E3.5	0.380144	1.98564	1.78765	4.5703
G0S2	2.67856	94.6052	85.1747	48.0806
CRKL	18.1611	27.3695	24.6497	24.0137
TESK2	1.29685	1.99742	1.80811	2.46629
AKIRIN1	20.9822	42.4805	38.6132	28.7556
CD14	1.14547	1.98131	1.80625	3.09783
RP11-706O15.7	0.331084	0.830485	0.757805	0.482557
EXOSC3	1.43471	2.2457	2.05247	1.84516
USP2	0.179377	0.799341	0.730668	0.92261
PIEZO1	29.887	51.1283	46.759	65.6666
IL34	1.16025	2.41322	2.21156	2.31953
SOCS7	1.09546	1.80698	1.65827	1.69357
DHRS13	0.910398	2.01339	1.84966	2.28667
RAB21	5.35283	8.91461	8.19108	6.39087
ATP2A1	0.12314	1.09782	1.01029	1.19521
ACTC1	0.104402	0.204326	0.188201	0.477649
TEAD4	8.41016	20.7149	19.0856	26.9531
NFKB2	14.446	62.904	57.9658	77.7334
BCL2L2-PABPN1	17.4188	27.2965	25.2056	23.7488
PDCD11	12.4018	20.2782	18.756	21.131
JAK1	25.6325	60.7316	56.2567	43.747
TP53BP2	5.8333	17.7776	16.4746	11.7578
NUP188	14.0732	23.8169	22.1104	23.8887
KLF5	1.04378	5.81657	5.40439	3.03158
XYLT1	16.9397	33.8062	31.5	32.2545
GADD45A	10.5113	97.8873	91.2152	72.2594
PUS1	9.76227	14.8589	13.8675	18.545
JAM2	3.11512	5.48429	5.12119	4.56122
TJP2	1.59123	3.13799	2.93645	1.80418
DRAM1	53.8569	84.8957	79.497	54.7019
LMO4	10.1532	16.0667	15.053	13.322
RHOU	0.451754	2.57395	2.4136	2.15135
ZNF710	5.4276	9.40627	8.82029	10.3608
MSANTD3	15.2065	24.7389	23.2039	20.9796
JUNB	1.38851	19.3958	18.2113	15.6691
TGIF1	11.4324	22.6721	21.3182	21.8702
SLC25A12	2.52729	6.06267	5.71079	4.62589
AP1M2	0.00470033	0.349838	0.329664	0.493228
FGD3	0.00519004	0.125452	0.118393	0.127831
POPDC2	0.248085	0.562273	0.533659	0.424127
LIF	6.12617	88.5078	84.3091	118.969
RP11-192H23.7	0.0224869	0.313271	0.298804	0.132755
NFKBIZ	2.39843	36.3996	34.7509	23.8482
ABCF1	28.1288	46.657	44.5517	44.8823
IRAK2	1.83951	9.09513	8.70186	8.9313
HCCS	8.44357	13.0223	12.4833	9.77881
ELMSAN1	2.68288	5.26533	5.04763	5.31204
SEC23B	12.3772	19.3377	18.5731	13.273
RP11-383H13.1	1.41634	3.153	3.02846	2.50799
NFKBIE	6.04931	15.9682	15.3438	21.9789
NKX3-1	1.2187	9.72012	9.34677	7.92038
PAPSS2	19.5578	31.2243	30.0305	18.9104
SPIDR	4.58416	7.60127	7.31786	5.35031
KLHL25	2.88846	4.81701	4.63926	6.3091
PLAGL2	4.95606	9.99329	9.63662	9.85393
ZNRF2	1.16235	4.26712	4.11964	2.87869
ZC3H12C	0.990488	5.05195	4.88683	3.43167
PDZRN3	6.75454	11.9442	11.5601	7.8604
NPC1	7.42801	17.7582	17.2257	15.7746
IER5	41.9212	72.793	70.6218	80.6866
MREG	1.03065	2.8562	2.78133	1.82414
MAFG	9.71248	23.3337	22.7235	28.4222
LINC01002	0.169276	0.412568	0.40242	0.483236
CXCL2	1.61219	45.2753	44.1685	47.0674
DHX37	11.7575	17.7425	17.3162	26.19
CELF1	8.1283	12.48	12.2089	8.51759
GGCT	7.93653	18.5194	18.1442	13.9156
NFIL3	13.2596	42.7096	41.8801	34.1828
DENND2D	0.676872	1.11517	1.09642	0.801442
HIST1H3H	0.516247	45.6087	44.8552	49.1718
CGNL1	0.08446	0.224153	0.220769	0.156616
FILIP1L	0.0266925	0.194671	0.191901	0.0909117
RNF145	21.1833	43.0764	42.5303	26.6069
LARGE	4.38586	7.38445	7.3011	8.36562
RAD54L2	1.54188	2.49011	2.46204	2.25467
UBP1	6.43056	11.8403	11.7114	8.13451
TSPAN33	0.0576264	0.227436	0.224976	0.274549
TNFAIP3	2.50471	50.129	49.6317	34.2287
TUBB2A	72.7286	239.293	237.406	314.565
AC040977.1	31.1956	63.3089	62.9234	60.6231
NT5C2	6.69552	10.0551	10.0007	6.49182
CLUHP3	0.702582	1.92533	1.91689	1.89785
DHCR7	17.5542	30.6083	30.5014	45.5394
PSMD11	11.3638	17.6386	17.6174	14.1221
TMEM70	5.71304	9.97715	9.96611	6.40168
FGF13	0.83397	1.56163	1.56202	0.949789
SDE2	4.47379	8.35101	8.35667	5.78392
LRRD1	0.150676	0.639053	0.64035	0.278039
TOMM6	13.698	33.7624	33.9036	23.8261
HIST1H3A	0.193615	29.4653	29.6006	37.1132
PRDM6	0.182748	0.321633	0.323192	0.256205
NFKB1	11.8135	60.9717	61.3283	52.3697
MAP2K1	14.9531	41.145	41.4998	40.5168
NIPAL4	0.0306648	0.166105	0.167876	0.282277
STAR	0.0527199	1.10776	1.11958	0.680714
TYMP	10.3787	19.3404	19.6089	23.0783
ZSCAN5A	0.769042	1.1845	1.20503	1.11566
DCUN1D3	0.85116	4.245	4.31937	2.15563
SLC43A2	0.782233	5.31387	5.41293	6.93563
PHLDA1	22.8525	47.3273	48.2162	37.6861
RCL1	3.3373	8.43212	8.59678	9.08275
LSG1	8.56711	13.0327	13.2923	9.36516
ARFGAP3	20.4998	36.9381	37.8436	24.7401
TET3	2.17343	4.12592	4.22714	3.39011
HEG1	22.0359	44.3086	45.4391	30.4451
UBE2E2	6.40338	11.9116	12.2345	11.7906
CTD-2349B8.1	5.72815	15.9387	16.3739	10.633
TUBB2B	3.9646	25.9947	26.7277	37.3258
B4GALT5	18.7319	52.625	54.2175	40.4871
RAB19	0	1.0539	1.09049	0.964732
UPF1	23.1403	36.3057	37.75	49.2066
RP11-356I2.4	0.0235251	0.145425	0.151213	0.111928
EPAS1	69.6892	109.256	114.003	91.8341
SPATA5L1	2.49286	4.63874	4.84108	3.61342
MSN	100.245	168.136	175.546	138.488
VPS37C	8.0846	13.9369	14.5794	16.9109
ZNF792	0.531976	1.07542	1.12778	1.11101
SAMD4A	4.57753	11.6253	12.1985	8.32134
RPL10L	0.133175	53.1777	55.8383	76.2592
RBM17	7.95799	15.6078	16.4051	10.9152
SLC22A4	10.6149	17.2015	18.0845	17.0421
MYH14	0	0.0477746	0.0502694	0.0327791
FASTKD5	1.90447	4.09403	4.30988	2.27037
CHMP1B	0.995042	1.54077	1.62324	1.11332
C1QTNF1	14.4606	63.2218	66.6064	84.4124
PPP3CC	6.17042	16.3851	17.2893	11.191
SMG7	6.88252	11.1508	11.792	8.37788
CPNE8	0.214867	0.538774	0.570333	0.323213
CCL11	3.2761	308.282	326.665	333.415
ABL1	49.4063	83.3617	88.3749	107.524
SHF	2.22721	3.74433	3.9793	5.93895
HK2	11.4333	25.8247	27.4471	19.2654
TNFRSF10B	27.1418	47.7155	50.9368	43.6394
TNFAIP8	0.77427	4.37124	4.68508	2.59701
SLC12A7	5.32591	9.40442	10.0963	11.8383
LYRM4	2.73018	4.74267	5.09458	5.10749
PCSK9	1.42319	2.47389	2.66955	3.85886
IFNAR2	5.60652	19.7283	21.2941	14.9187
MIR146A	0.0545464	0.792114	0.85544	0.464742
AC074212.5	1.44056	2.51211	2.71373	3.05784
FRMD4A	2.48899	4.47358	4.83363	3.07785
SMCR8	5.1229	9.06267	9.80258	8.43281
ITGB3_1	6.26058	13.974	15.135	13.8087
TRIP10	15.6306	30.4197	32.9705	30.5476
TUBB8	0.0165093	4.25477	4.62026	7.1715
NABP1	2.40666	9.36091	10.1653	5.13114
RASD1	4.27374	33.0656	36.0011	50.5358
MFHAS1	4.1391	27.3946	29.9387	19.5512
SH2D3A	0.243654	0.630035	0.68959	0.608495
CTD-3214H19.16	4.09653	6.35769	6.96248	5.69268
CDH3	0.218841	0.608258	0.666266	0.518599
GNA15	0.0347823	1.67117	1.83361	1.15926
EGLN1	4.38214	8.14038	8.95505	5.69916
RP11-98I9.4	0.361629	0.736039	0.810038	0.52086
FICD	4.94803	8.196	9.03288	6.23481
SGPL1	8.77015	14.8336	16.3797	12.4186
CTC-273B12.7	0.602087	2.12258	2.34454	1.51041
PTPN1	14.6308	36.083	39.8584	33.3016
FOXO3	5.95109	22.2358	24.651	15.3109
SLC25A37	5.29379	7.91851	8.78993	5.03495
CXCL6	8.01497	92.1336	102.278	57.4656
SLC7A8	4.89899	7.87064	8.74166	8.88281
POTEG	0.00221827	0.1573	0.175238	0.225819
B4GALT1	45.1878	139.994	156.108	149.417
IL4R	11.4586	28.963	32.3053	35.1827
RP11-598P20.5	0.836306	2.8078	3.13354	0.781096
HSPA8P11	0.0351268	4.50549	5.03546	6.38439
SMAD1	1.18495	2.60331	2.91199	1.68427
TUBB8P7	0.00629464	5.07851	5.69213	8.29851
TMEM170A	0.105324	0.34759	0.390764	0.211223
BHLHE40	9.59084	36.7886	41.4147	34.4225
ATP2B2	0.00238619	0.209132	0.235833	0.232434
LINC01128	2.76292	6.95244	7.84188	5.22185
SIAH1	0.316309	0.790654	0.894792	0.541051
CAMK1D	3.18818	6.24795	7.10211	4.62477
F3	15.7338	32.3287	36.7875	20.4903
HSPA1L	0.520174	9.40462	10.7197	13.8105
KCNJ12	0.150424	3.02843	3.45511	4.63446
SMOX	36.0854	73.5623	83.9555	103.034
GADD45G	0.50652	4.31792	4.93374	8.74741
LIPG	0.295026	1.38907	1.58722	1.2042
CTC-340A15.2	0.00659786	0.885813	1.0142	1.01508
HIVEP3	0.45339	5.032	5.76828	4.61354
MLXIP	7.74977	13.9353	15.9832	18.0051
TUBB7P	0.0386234	15.6619	18.0177	22.2979
GNE	0.880657	1.40486	1.61989	0.984525
CCBE1	3.3554	8.28216	9.55871	5.38076
SLC9B2	4.19325	9.59151	11.0894	7.79155
HS3ST3B1	3.04946	12.1433	14.0487	7.09873
TBC1D9	4.07066	6.38203	7.41642	4.2978
SEL1L3	0.955803	1.6179	1.88183	1.21786
MSC	6.50539	31.8013	37.0186	47.8831
PPA1	9.2284	16.7481	19.5329	11.4957
PTGS2	1.39219	36.6871	42.8232	31.2429
TNIP1	19.9433	56.4484	65.8994	58.442
TRIM47	10.6732	17.2873	20.1948	26.4908
STAT5A	3.52341	44.0428	51.747	52.0594
AMIGO3	0.557588	1.34106	1.57584	0.983919
IL18BP	1.21069	2.25069	2.64621	1.89412
TUBA4A	1.96226	60.1242	70.9737	95.1467
DENND5A	12.848	22.3424	26.3888	17.0314
ACO1	15.1714	23.4799	27.7715	15.4249
MAP1LC3B2	5.33288	9.11021	10.7771	6.14312
RP5-1198O20.4	0.119598	0.225235	0.267271	0.205874
TCEB1	6.77906	11.3193	13.4585	8.64052
ANKFY1	4.08067	6.13887	7.3376	4.41842
CDC45	1.65518	2.97167	3.55318	2.9923
ENO3	0.757171	4.33166	5.18111	6.88098
RGS16	0.278773	14.0866	16.9396	10.3165
ARHGAP31	4.83995	10.0363	12.0843	7.73526
LPCAT1	16.1804	28.6189	34.5457	29.1326
KIAA0040	0.910202	5.73263	6.93989	5.58634
ACTA1	0.157479	54.6393	66.1665	85.5063
ARID5A	10.8655	22.456	27.2458	28.7596
LDLR	23.2943	54.8755	66.7031	68.9411
APOO	2.46225	3.82124	4.65872	2.92897
BTG2	5.13076	25.7575	31.4371	28.4176
SLC11A2	4.46035	10.5221	12.8595	6.30767
TIFA	1.43619	5.25709	6.43126	3.60264
RPL26L1	11.548	25.0562	30.6858	29.9177
AC073610.5	1.65268	3.85585	4.75189	3.67671
HIST3H3	0.0863345	37.2274	46.0876	49.6055
BNIP3	10.3005	18.8837	23.3832	15.9848
TMEM165	15.37	26.5611	32.9109	17.7085
TUBB4A	0.0925564	33.0578	41.0306	53.7389
RP11-793H13.3	0.267912	0.648966	0.809724	0.490535
WTAP	3.10972	5.85614	7.31047	4.44314
EEF1A2	2.06133	79.8164	100.01	117.511
HIST1H3C	0.237598	42.968	53.9952	58.3279
RDH10	6.74674	50.198	63.1625	36.5202
MT2A	458.978	1110.1	1400.86	1353.9
RPS4Y2	0.011507	18.5896	23.4797	29.1712
ARHGEF10	5.56412	9.19988	11.6511	6.07887
SLC2A6	8.57899	30.7979	39.1067	43.1367
GPR133	4.26675	6.73348	8.56951	6.66515
C15orf48	1.72988	15.833	20.3505	9.82181
RBM24	0.464937	1.21356	1.56363	0.93273
CALML3	0	0.419563	0.540878	0.870189
PVR	18.3043	27.6872	35.8662	35.51
DYRK3	3.86391	8.40065	10.977	6.18042
SFMBT2	0.173002	1.827	2.3929	1.2314
PANX1	16.6692	47.2027	61.865	31.9175
TUBA3C	0.0857619	41.1887	54.1976	65.5915
TNFRSF18	1.08192	2.16231	2.84715	3.19573
CHST15	5.79503	10.9164	14.3807	9.64128
IL13RA2	7.07767	38.2353	50.3896	25.723
CTD-2369P2.5	0.246034	1.28599	1.69989	1.49158
TFDP2	2.67722	4.38861	5.80167	3.06207
C5AR1	0.238948	0.994165	1.32134	0.897068
SLC39A8	1.08751	12.0051	16.0558	8.02171
SLCO2A1	0.393601	2.72018	3.6433	2.65795
TUBB3_2	66.3338	104.713	140.256	164.507
PKLR	0.0276167	1.82805	2.45068	2.63209
SLCO3A1	2.13926	7.54758	10.149	6.96174
TMEM132A	9.97305	20.0363	26.9632	25.2996
CCL7	20.4026	62.0284	83.8058	44.5952
CCL2	129.358	1138.21	1539.59	784.744
ATP1A3	0.0374233	0.166368	0.225447	0.198846
CXCL3	1.37007	59.6734	80.953	43.8556
PDPN	21.8738	60.4717	82.2658	46.5964
PTGES	38.8723	154.132	209.953	183.397
TUBA3D	0.00874296	15.181	20.8278	26.2211
SLC39A14	38.6191	173.238	238.098	127.581
LRP4	0.739404	1.54702	2.129	1.70302
LCP1	0.0332534	0.209145	0.287864	0.127185
MT1A	0.13924	1.56123	2.14919	1.43126
ZNFX1	15.4297	26.3698	36.4295	22.8844
TUBB8P9	0.00815559	0.366616	0.509022	0.282542
AMPD3	3.20104	9.13246	12.6826	7.30088
HOOK2	3.67573	7.24337	10.0722	11.1769
DNER	0.115251	0.328951	0.460185	0.183848
PEX26	3.59155	9.08604	12.7474	13.646
RAB11FIP1	0.934397	2.77685	3.89637	1.62433
CHST11	1.88387	5.16781	7.25727	3.98038
GPR64	0.0383527	0.158436	0.223162	0.0850287
PRKCQ	0.115211	0.539324	0.769877	0.320979
MAP2K3	19.3593	45.7348	65.4019	60.878
LMCD1	34.6494	123.266	176.438	160.548
STAT3	31.605	75.9669	109.813	70.5387
EIF1B	18.171	46.3548	67.7005	44.8448
SLC8A3	0.00419579	0.483433	0.727356	0.285845
TNFRSF13B	0	0.171726	0.258792	0.150058
GRAMD1A	6.23139	15.737	23.9496	20.0142
CTSS	1.35391	2.53705	3.86919	1.42289
PABPC1L2A	0	1.33619	2.04606	2.36208
TRIM36	0.02587	0.498244	0.765986	0.295494
FAM41C	0.024399	0.250962	0.391133	0.194577
MAPKAPK2	45.4505	79.1601	123.46	99.8541
KIAA0247	6.48352	30.7755	48.2292	32.6114
RGS2	6.72619	14.7285	23.1107	13.5648
KLF9	3.78635	20.0702	31.5339	16.9933
IRF2	5.14342	8.51911	13.466	5.57553
LRRC38	0.241666	0.987577	1.5637	1.88379
RPLP0P2	0.901893	5.01724	7.95605	6.85458
AP000295.9	0.371629	1.07371	1.71226	1.31937
CXCL1	30.6331	409.941	656.264	325.359
RCSD1	0.0201065	0.487392	0.781653	0.516317
RASL11A	2.65478	18.0754	29.0467	14.6691
CSRNP1	14.495	32.9334	52.9284	46.6833
FAM110B	2.54623	5.25277	8.55178	4.7292
PABPC1L2B	0.00476147	1.24016	2.02135	1.65978
RGS3	4.11441	7.87738	12.9102	9.7674
FAM101A	1.22882	9.4623	15.5487	13.0523
TUBB8P4	0	0.472927	0.778243	0.667318
HIST1H2AJ	0.0367483	1.22836	2.02306	1.01243
SLC25A28	15.6547	26.1932	43.7891	30.51
CD274	1.05093	6.57459	10.9981	4.29018
OXTR	3.11082	6.88515	11.5189	6.91065
MCC	0.72787	1.99654	3.34647	1.43465
ADAMTS15	9.96619	26.0229	43.7634	33.7693
UBE2QL1	0.161799	1.10668	1.88203	1.5387
SOD2	14.3601	163.417	280.592	113.04
MT1X	15.0156	23.4508	40.494	25.8043
C11orf96	0.171258	4.59789	7.95096	8.26569
HSD11B1	0.212919	1.41238	2.45485	0.458554
TNC	142.45	510.547	890.733	540.065
IL2RA	0.0016874	0.582361	1.01604	0.28662
ARL4C	5.64742	18.9018	33.1852	19.2241
CDKN1A	122.39	262.982	462.296	385.941
CISH	0.61579	7.25762	12.8328	9.84867
GBP2	0.656789	1.78778	3.17182	1.17002
GCH1	0.652806	8.65487	15.3651	7.34068
BATF3	1.35869	15.6645	27.8465	19.5279
IL15RA	6.53005	12.7674	22.7026	13.0033
SERPINB9	1.31826	2.57646	4.59873	1.8182
CD40	2.34826	7.28209	13.0795	6.9973
TRIB1	5.61267	22.8545	41.1259	19.9629
LBH	12.9581	21.701	39.1668	31.6659
LAMB3	1.22281	3.41747	6.20704	2.99047
EGR1	55.4946	92.616	168.413	92.5725
IER3	89.3976	216.506	394.809	301.277
TUBB1	0.079257	0.510576	0.937521	1.0208
TMEM2	6.50398	18.9543	34.8056	12.5591
BNC1	0.0982758	0.347149	0.643882	0.314977
ANPEP	314.652	519.675	969.087	706.964
ERV3-1	0.0872888	0.271815	0.507529	0.0839025
DEC1	0.0581979	0.162622	0.304066	0.150267
ABHD17C	6.08297	11.1121	20.8551	8.87474
GPR84	0	0.243853	0.464522	0.259551
ANK1	1.40267	3.25596	6.24088	3.88212
SLC25A25	5.26733	17.344	33.3562	20.2509
ADAMTS4	1.10628	6.70732	12.9827	7.09269
NFAM1	0.0267588	0.0795065	0.15469	0.0946575
PPP1R2P4	0.161974	0.610012	1.18775	0.632336
PDSS1	1.67908	3.2159	6.27498	2.51149
MYH11	0.248129	0.553226	1.08042	0.418683
TNFAIP2	8.07827	70.0908	136.98	68.9474
ICAM1	19.0094	199.033	389.312	228.385
PNRC1	12.0102	18.7916	36.9311	16.2455
TRIM25	14.0346	27.697	54.4548	30.3353
PFKFB3	18.3007	46.9839	92.7617	57.5158
TM4SF1	1.4957	9.53249	18.8358	5.13809
TNFRSF8	0.152199	3.04266	6.05586	3.01999
AGTR1	0.486367	1.18889	2.36948	1.17154
FOSL2	9.68152	39.0809	77.917	33.188
CH25H	7.21265	17.623	35.1647	21.3349
PIM1	9.00246	71.0644	144.588	79.4293
LEF1	0.328896	1.61528	3.28777	1.28207
NAMPT	7.16329	65.2352	132.81	55.7933
CYP7B1	1.87473	17.2439	35.1971	10.3402
CSF2	0.16092	3.79567	7.76056	2.63751
WISP1	1.13923	5.5956	11.4817	2.76474
CA13	0.304904	1.03605	2.12914	0.944655
S1PR1	1.23412	4.26238	8.78013	3.1236
ELOVL7	0.108774	3.08646	6.40741	2.61502
FCRLA	0.148718	0.289494	0.604542	0.316296
KIAA1199	52.8416	117.424	246.768	103.128
PSTPIP2	1.53126	2.96744	6.24673	1.8937
SAT1	13.4395	34.5345	74.5053	20.5758
PDE4B	1.38437	4.17873	9.13671	3.38622
BCL3	10.5266	17.2531	37.834	22.3887
TNFRSF1B	2.77793	6.4549	14.192	5.63654
SRGN	0.810197	2.40043	5.29099	1.38272
ZC3H12A	4.72434	45.8861	101.755	62.3468
IRF8	0.0157699	0.129615	0.293443	0.115312
HRH1	2.66287	8.50899	19.4309	6.05305
CA12	0.563201	2.13222	4.89875	1.54454
C1orf51	0.515422	1.16935	2.69129	1.47921
NNMT	29.2942	51.0641	118.041	72.1785
SERPINB2	51.579	182.829	429.676	161.319
RP11-61L23.2	0.122377	0.892273	2.11035	0.904505
FAM115C	0.0631908	0.979292	2.35567	0.825511
ACTBL2	0	0.541923	1.32398	1.25637
CEBPD	23.62	74.8522	184.261	84.9041
IL1RN	0.171518	2.62538	6.59802	3.33292
IL8	4.30772	168.104	438.376	125.61
FAIM3	0.314913	0.776136	2.07625	1.10065
FAM115D	0.177955	1.20372	3.33229	1.25824
DDO	0.0421943	0.283776	0.79777	0.16907
IL1B	0.848086	15.943	44.8939	8.72573
RHOH	0.00799206	0.197732	0.560317	0.117651
SECTM1	35.867	55.9466	164.791	77.8689
CCL20	0.069222	12.6822	39.3016	13.3352
RNF144B	0.258914	1.2986	4.0737	0.860124
KIAA0226L	0.157727	1.84374	6.4178	1.69854
STAT4	0.0947252	0.413105	1.47537	0.283176
RP11-986E7.7	0.367922	0.61286	2.22205	1.03558
CHI3L2	0.140841	5.59638	20.4728	4.58044
SLC19A3	0.00596657	0.40276	1.49383	0.295444
MEOX1	0.42217	1.95548	7.74071	1.64483
GPR37L1	0.0134566	0.115652	0.467237	0.132309
CCL8	0.345811	0.983246	4.09394	0.496918
EFNA1	0.0492911	0.477457	1.99278	1.30342
RBM47	0.183242	0.580787	2.43188	0.420647
GNA14	0.719199	1.39051	5.84249	0.68214
TDO2	0.0240053	0.235689	1.02371	0.116428
DCLK3	0.0188898	0.235522	1.02308	0.311398
EHF	0.00230157	0.160632	0.76727	0.101029
TNFAIP6	10.7312	50.5824	264.883	42.7074
CXCL5	0.551855	6.42203	37.5961	5.48331
IL10	0.0230391	0.282066	1.67722	0.119341
SOCS3	35.6635	99.4987	601.403	127.049
CCL26	0.558057	11.6013	71.1978	14.534
IL7	0.387219	1.24246	7.95373	1.13072
CD38	0.0245704	0.172764	1.12683	0.113147
CLDN5	0.0395086	0.227571	1.69692	0.540484
RND1	0.0672277	1.36041	12.4645	0.878555
FCGR2B	0	0.034962	0.416167	0.0133701
TNIP3	0.093899	0.352174	5.00763	0.163095
SERPINB4	0.084298	1.2411	22.7866	1.66124
IL24	0.0648057	4.44807	134.485	4.71772

## Sheet: TableS1B
Table S1B: Figure1 B. Host transcriptomic responses 6 hours post-infection are largely MYR1-dependent.
Feature ID	Mock infected	RH infected	RH∆myr1 infected	RH∆myr1::MYR1 infected
METTL7B	0.144266	0.00603785	0.0652514	0.024146
GRIA4	0.0551963	0.00208259	0.0188114	0.018913
ANO7P1	0.221078	0.0344969	0.2762	0.270719
AC104532.2	1.34879	0.0915818	0.694926	0.375025
RTL1	0.202352	0.0186905	0.135168	0.0887937
LINC00954	0.0632598	0.00970122	0.0664739	0.0291687
IRF9	6.40614	1.0297	6.79569	1.12344
SCIN	0.0452977	0.00180131	0.0118396	0.00797745
TMEM92	0.891596	0.017192	0.107033	0.0625598
APOL2	8.14697	3.84491	23.3464	4.61345
RP11-620J15.2	0.0627983	0.00211918	0.012662	0.00415752
IP6K3	0.296903	0.0185433	0.1106	0.0191126
APOBEC3F	0.458288	0.0629819	0.372015	0.141647
HEYL	0.262889	0.0517383	0.283667	0.209246
EPB42	0.134225	0.0191699	0.104836	0.021303
GDF5	1.6793	0.0834389	0.445003	0.217356
HOXC6	0.284589	0.0378121	0.196222	0.0681225
BATF2	2.10736	0.317497	1.6288	0.454129
RP11-863P13.3	0.889463	0.0806877	0.411661	0.282715
RASGEF1A	0.0439726	0.00433559	0.0217439	0.0174311
CACNA2D4	0.0786223	0.0124723	0.0621945	0.056091
RASL12	13.0817	2.16396	10.7908	2.53876
FTCD	0.111717	0.0120517	0.0599106	0.0826775
CTD-2545M3.8	0.336784	0.0312977	0.152466	0.0629559
HSPB2-C11orf52	0.199029	0.0194967	0.0937471	0.0215534
APOL3	1.30605	0.539317	2.59293	0.481219
LRRC25	0.315262	0.0438161	0.206917	0.0270204
CTD-3148I10.15	0.928523	0.271619	1.27297	0.677144
DTX3L	5.96806	2.84413	12.8679	1.89803
GDF15	27.9939	11.8136	53.0118	22.6161
HRCT1	0.212266	0.011052	0.0492914	0.0453982
RP11-43F13.3	0.0967575	0.00913827	0.0405152	0.018295
SP110	1.40261	0.50419	2.2117	0.627262
HOXA7	0.792716	0.125691	0.534614	0.323404
CTGLF12P	0.447988	0.104754	0.443851	0.147934
PITPNA-AS1	1.2162	0.20704	0.843837	0.821577
DHX58	2.60756	0.836812	3.36866	0.922331
AC007383.3	1.43715	0.409672	1.64403	0.547563
CDKN2B	0.184307	0.0432269	0.171861	0.0309346
AC135178.1	0.303362	0.015088	0.0594346	0.045925
NTN3	0.187609	0.0360636	0.136193	0.122445
C2orf68	0.195856	0.0536622	0.191937	0.100522
IFIT3	0.156695	0.0467661	0.166501	0.0323033
AC098820.3	0.0983555	0.0136532	0.0478109	0.0393973
RP11-893F2.6	0.613384	0.0409745	0.143175	0.0722984
UBALD2	34.5753	13.2213	44.335	19.0605
NAPA-AS1	0.278184	0.09989	0.332364	0.193658
C12orf68	1.37658	0.206557	0.684924	0.534246
POLL	0.569967	0.183317	0.583534	0.340254
MMP27	3.40575	0.627126	1.98387	0.956795
CCDC180	0.0716258	0.010765	0.0336956	0.0370147
RASSF4	0.306339	0.109228	0.34036	0.136317
TMEM204	17.9819	6.12036	19.0316	10.2198
CMKLR1	1.11297	0.179996	0.550523	0.183147
SEC24B-AS1	0.187714	0.0380231	0.115774	0.0528997
PML	6.05994	3.13741	9.54007	3.85307
GNRHR2	0.589262	0.0789826	0.239668	0.135791
PTGIR	7.98527	3.10428	9.25747	3.05153
PRRT1	1.0916	0.140696	0.418623	0.21518
RP11-867G23.13	0.640889	0.0659567	0.195944	0.199233
RP11-46F15.2	0.245148	0.0130933	0.0386216	0.107736
SMIM1	0.75068	0.144913	0.424743	0.978055
CLCNKB	0.208787	0.0570641	0.166703	0.144562
GLYCTK	0.540291	0.16631	0.475472	0.400337
PPP1R3B	2.27627	1.00346	2.8473	0.781581
POLD4	6.70305	1.54617	4.3748	2.59368
RP13-463N16.6	0.557967	0.108159	0.305214	0.206055
TXNIP	39.4702	4.02116	11.3281	2.73974
PRR5	8.71681	5.63562	15.8459	7.22529
LINC00654	0.691137	0.181276	0.509479	0.189518
MPZ	0.278437	0.0748599	0.203702	0.13672
MTHFR	3.36268	2.02333	5.43856	2.95915
AP001471.1	1.24904	0.259573	0.695923	0.51801
NTSR1	1.17591	0.141882	0.3786	0.559682
ORAI3	9.60333	1.77199	4.70397	2.86821
PLEKHF1	5.43156	1.66797	4.40923	2.27529
C1QTNF6	3.54299	0.821026	2.14705	0.977726
STAT2	31.0577	11.9773	31.2646	12.1768
ZFYVE1	7.4436	4.41043	11.4667	5.48677
BMP4	10.1591	1.58778	4.06582	1.80541
CYTH4	0.117427	0.00396818	0.0101084	0.0148106
SPOCD1	8.00026	3.98582	10.136	4.34947
PGPEP1	7.97605	2.4098	6.10403	3.26216
RP11-395N3.2	0.846979	0.160956	0.405409	0.496446
PKP3	0.424301	0.0503197	0.126382	0.06219
RIPK4	0.405675	0.0423869	0.10623	0.120696
LRRC73	0.723858	0.173003	0.430428	0.609235
CYGB	5.76283	2.91458	7.17529	4.86188
CYP26B1	2.89124	1.22568	3.00412	1.11869
TMC6	0.0456582	0.00937102	0.0229141	0.0109683
FAM117A	0.86824	0.341834	0.827272	0.475292
PPP1R35	9.20094	2.42526	5.85749	3.30288
FAM214A	2.22342	0.702878	1.68248	0.57555
SDSL	1.90491	0.523045	1.25184	1.0693
PPAPDC3	1.91364	0.939031	2.23191	1.18575
RAB3D	2.72996	0.644366	1.52659	1.08652
KIAA1755	6.36678	2.01521	4.77265	2.53703
FAM13A-AS1	0.189619	0.0413455	0.0978405	0.0565736
RP11-893F2.9	0.413382	0	0.108393	0.0391407
NLRC5	2.86772	1.23549	2.90939	1.15749
TRIM21	17.7657	8.29958	19.5141	7.48253
POU2F3	0.188919	0.0427075	0.0993813	0.105838
CTC-297N7.5	0.298795	0.13822	0.320693	0.310643
ACAP1	0.36772	0.11111	0.257728	0.359333
ADCK4	3.6627	1.80877	4.19385	2.20188
TENC1	12.9804	4.02276	9.31156	4.30058
PRSS3	17.8159	2.68927	6.21281	5.23981
UBE2L6	20.7301	13.7115	31.667	15.5352
SPATA24	0.85797	0.285954	0.656155	0.860635
ADORA1	3.45568	0.5475	1.25016	0.546929
CTDSP2	64.1401	38.6571	88.0037	46.4178
MTMR3	4.35802	2.05472	4.66041	2.45119
BCL9L	16.0065	7.52328	17.0212	10.8496
FAM63A	2.9595	0.926733	2.09092	1.05254
CDC25C	0.744016	0.321939	0.725848	0.316453
TOM1L2	8.74456	2.85394	6.42951	3.75755
SLC51B	0.618713	0.138562	0.310912	0.153806
RP11-468E2.4	8.93545	4.07669	9.12125	5.14957
CDC25B	22.7558	11.9177	26.5406	16.7742
RP11-297D21.4	0.370778	0.0850495	0.188924	0.0651009
CCDC102B	0.561249	0.112172	0.24842	0.0849288
RP11-527D7.1	0.749079	0.130677	0.288087	0.343105
ACBD4	1.1737	0.341328	0.751608	0.764901
FAM85B	1.04639	0.259588	0.568095	0.804236
GS1-124K5.2	0.276366	0.0553315	0.120824	0.135129
ANKRD34A	0.476161	0.112412	0.245047	0.28201
C1orf213	0.825589	0.408385	0.889695	0.390826
GLI4	2.1714	0.441735	0.960133	1.1001
UBOX5	2.64404	1.02133	2.2192	2.09914
TMEM173	25.9393	12.4051	26.9157	14.5505
SLC7A7	1.86479	0.872202	1.88034	0.948666
LINC00899	0.645277	0.209757	0.451814	0.248243
DNAJC28	0.345119	0.127678	0.274983	0.0986516
TRIM38	3.19587	1.81815	3.89468	1.23616
TTC21A	0.236319	0.117453	0.25139	0.128073
RP11-548O1.3	0.408449	0.0572559	0.122235	0.0720263
MC1R	2.33792	0.69686	1.4846	1.06784
C6orf1	15.4978	3.1055	6.59034	4.45975
VPS37D	2.35836	0.545548	1.15183	1.24371
MX2	0.419432	0.201207	0.424099	0.167266
NDST2	10.7911	4.90054	10.3285	5.42911
CCNG2	4.05203	1.56024	3.27013	1.04908
NAALADL1	1.80543	0.475495	0.989088	0.689886
SUFU	4.2652	1.85498	3.8531	2.64473
ZNF671	0.358584	0.135228	0.280669	0.115666
PLEKHM1	5.65576	2.66087	5.50951	3.67897
PPOX	1.43119	0.423025	0.869488	0.789526
CALHM2	28.7366	6.97219	14.29	10.1366
OSCP1	1.68391	0.784918	1.60804	1.07886
SEC16B	0.253253	0.0251563	0.0515171	0.0521621
HDAC7	17.2591	9.66846	19.7266	10.814
PRKD2	6.58084	2.88702	5.87801	3.59421
OSBP	13.1833	7.78616	15.7869	6.83014
TMEM55A	3.20966	1.14334	2.31808	0.897219
WBSCR27	2.78414	0.586375	1.18784	1.32845
RP11-540A21.2	0.816252	0.162838	0.328628	0.231726
TNS3	52.0311	24.0296	48.4419	25.16
PSD4	1.07031	0.466435	0.938772	0.675922
PPP2R5B	9.0709	3.83819	7.71969	4.97381
KIAA1217	0.607498	0.19121	0.384008	0.167729
SIGLEC15	0.666743	0.0987684	0.197726	0.0908775
PEX11B	12.9806	4.67588	9.34409	5.6967
SPC24	2.03352	0.709365	1.41248	0.67629
PLEKHA4	10.9	6.33636	12.6099	5.83938
CDC42EP4	17.5333	10.0533	19.9135	11.8668
RP11-443P15.2	0.905378	0.273195	0.540248	0.135196
BOC	18.5127	10.5651	20.8626	10.3297
SUOX	2.9637	1.26108	2.48932	1.62985
CTD-2270L9.4	2.58937	1.16331	2.28167	1.88154
NR0B1	0.231085	0.0173562	0.033995	0.128611
ZSWIM3	2.01914	0.54456	1.06641	0.987401
KCNN4	1.41607	0.0732892	0.143464	0.290041
DDB2	13.1315	4.82608	9.42452	7.80377
ARMCX1	17.2304	8.23234	16.076	5.97953
NDUFA13	15.1379	6.09308	11.8796	8.88596
FAM134C	15.5689	8.6756	16.9121	11.8786
GATSL3	1.82358	0.96062	1.87225	2.17231
AD000090.2	0.404386	0.121497	0.236735	0.361557
TNFRSF14	2.15765	1.08948	2.1214	1.49953
LINC00672	0.462529	0.101854	0.198302	0.125446
SLC2A1-AS1	0.167381	0.054838	0.106303	0.0924315
CCDC163P	0.831207	0.256105	0.494505	0.602251
TARS2	4.48857	1.72117	3.30861	1.96106
MVP	62.938	29.9061	57.3451	41.222
AP001476.2	0.721743	0.340983	0.650533	0.257247
MROH8	0.436677	0.153243	0.292327	0.227399
GATS_1	1.53807	0.824957	1.56905	0.770518
RP4-798P15.3	0.199352	0.0564906	0.105566	0.0480452
ZBTB7B	9.93262	4.19684	7.84243	6.31062
CCDC87	0.116375	0.0281178	0.0525043	0.151481
ARAP1	16.2606	5.56844	10.3879	7.18384
LRSAM1	3.16305	1.28271	2.39166	1.76039
ZCCHC24	40.4352	14.6721	27.245	12.26
MBP	0.248725	0.0289962	0.0537427	0.0295994
ZNF385A	2.82564	1.31112	2.42454	1.45538
PTGER1	3.11616	0.636619	1.17496	1.1708
EPS8L2	6.68843	2.6657	4.91959	3.30048
MVK	3.67905	2.00141	3.69135	3.58866
DDIT3	14.5484	2.33773	4.30625	2.32803
PXN	43.3996	13.6873	25.1345	16.7931
RBMS2	9.16016	5.6578	10.3784	4.68279
DYRK1B	5.15975	2.42364	4.42732	2.97956
HS1BP3	2.58996	1.27584	2.32675	1.82
FUT2	0.122352	0.0332475	0.0605193	0.0468073
SLC25A45	0.650534	0.169266	0.308014	0.271338
PSRC1	3.14317	1.50689	2.73999	2.19814
KDM4B	6.2511	3.58338	6.47868	4.47256
NDRG4	0.703671	0.246719	0.445425	0.324563
NUDT18	6.51931	1.72562	3.11068	2.33402
EDA2R	9.54534	4.14408	7.46951	3.05372
TMEM199	2.9516	1.57813	2.84441	2.36047
C16orf71	0.240184	0.0441193	0.0795051	0.111869
TP53	17.189	9.22719	16.6113	13.8856
ACOX2	2.0152	0.492414	0.886128	0.455694
SLC12A8	1.32628	0.618474	1.11244	0.828805
OPRL1	0.306581	0.0460148	0.0827356	0.137857
PXMP4	1.71624	0.648313	1.16567	0.870101
CBLN3	3.15494	1.40646	2.52504	1.67711
TSC22D4	13.6333	7.75904	13.9197	9.65641
STRA6	7.8379	3.37483	6.04992	4.934
RP1-122P22.2	0.864289	0.401722	0.719897	0.244887
HCST	1.19394	0.380712	0.682154	0.806912
POC1A	3.89806	2.39	4.27348	3.15076
SERPINE1	300.331	190.992	341.306	199.274
CSF2RA	0.126278	0.0319122	0.05702	0.0541593
TTC23	2.79954	1.4975	2.66668	0.936249
LINC01155	0.301478	0.0632236	0.112254	0.144809
MYD88	17.6883	10.0606	17.8557	13.2694
STK10	7.9636	4.71017	8.33141	5.53324
C21orf119	1.84027	0.80404	1.42109	1.2082
C15orf40	1.39226	0.544414	0.960973	0.71954
AC010441.1	32.0045	12.4413	21.9606	16.3469
MRPL2	6.85272	3.29115	5.78777	5.21051
C5orf55	1.6337	0.633307	1.11242	0.876786
LINC00476	0.452498	0.213496	0.374857	0.296907
FAM174B	1.26412	0.789328	1.38242	1.22609
ATG4A	2.03764	0.885858	1.55053	0.821261
SLC26A11	4.08309	2.04045	3.57065	2.86358
PLEKHA6	3.6337	0.544574	0.951638	0.585762
ACKR4	7.58825	2.0801	3.62594	1.9254
HOXA9	5.43268	1.09881	1.91525	0.972612
BCAR1	24.9824	15.8127	27.4506	19.9199
CAPN1	27.7885	15.226	26.4229	22.15
CRIP1_1	0.954627	0.258961	0.448754	0.714096
ATG2A	7.68789	4.09809	7.09576	5.60738
FBLIM1	39.9663	23.3071	40.2704	29.4282
TRPV2	6.77896	3.51601	6.05688	4.23856
MTMR9LP	3.74581	1.33367	2.29344	1.80962
TFE3	36.7121	18.1181	31.0822	25.5444
IKBKE	10.1417	5.5337	9.47515	6.45041
ENG	103.18	66.1092	113.196	91.7767
NYNRIN	6.41398	1.25272	2.14311	1.43461
SERTAD1	30.6174	17.3648	29.7057	25.3941
PKIG	50.0641	32.7345	55.9839	32.9249
KDM4A	10.3662	6.08216	10.3703	5.75178
LURAP1L	6.30946	2.87774	4.90541	1.902
PLIN3	162.796	79.1213	134.863	106.271
ZFP36L2	26.3446	9.07956	15.4723	6.02288
ETV4	5.53963	1.49195	2.54007	2.62657
EML2	3.5646	1.76897	3.00142	2.01096
ACP5	0.559457	0.198994	0.336472	0.298857
APOBEC3G	1.00472	0.49564	0.837922	0.5606
ZC2HC1C	0.535303	0.140818	0.238	0.191733
ZNF467	1.16017	0.311351	0.526207	0.32976
IPO13	9.95111	5.66702	9.50804	8.2519
PKN1	29.1195	14.5341	24.3743	22.4357
RIN1	15.3331	3.06771	5.13508	4.4067
DDR1	3.01584	1.86934	3.12767	2.18978
NIFK-AS1	0.975567	0.427828	0.715777	0.492414
TOMM40L	6.20726	3.40235	5.67514	4.28705
CXXC5	25.0612	5.04157	8.40461	6.09571
TADA3	29.4376	14.2876	23.8178	20.7773
ACP6	0.357498	0.20543	0.342162	0.23564
SEMA3G	0.040809	0.00394194	0.00656322	0.00152902
ZNHIT2	10.9965	5.18737	8.62551	8.1733
C15orf52	2.69406	0.891212	1.47942	0.745357
LZTS2	17.657	7.77634	12.9078	10.8804
JUN	60.4355	37.9195	62.9133	41.2549
NR1H3	5.20919	1.46121	2.42051	1.84501
PPL	2.50378	0.253039	0.418031	0.427419
RAB5B	32.2631	21.4176	35.3688	17.6582
C14orf28	0.807188	0.323807	0.533589	0.321107
S100A2	2.78712	0.762421	1.2532	0.714938
SHISA5	51.8649	32.3854	53.2269	40.8552
TAB1	6.75515	2.7029	4.44095	3.34913
DCTN2	31.2579	16.0177	26.2575	20.2533
CLIP3	21.5138	8.71398	14.2461	10.9869
ACSS2	5.10848	3.31456	5.41172	4.01838
PICK1	1.85457	0.743475	1.21228	0.660572
SGSH	9.38375	4.99964	8.15094	6.8342
AP3S2	4.15285	2.63314	4.27823	3.12899
CUL9	1.89115	0.818225	1.32733	0.851983
RNF113A	9.09783	5.58608	9.05271	7.3105
ACVRL1	20.8101	6.85615	11.1068	7.14126
GSTM4	2.94829	1.587	2.56893	2.65413
HEMK1	2.2744	1.08623	1.75668	1.13991
GPR56	2.00662	0.372728	0.601784	0.56709
NCKAP5L	6.98257	3.40892	5.4874	4.57091
C1orf85	21.545	13.141	21.148	17.9075
SNX29	5.11542	2.32371	3.73912	1.86252
VIPAS39	6.33953	2.7146	4.36635	2.84661
ASB8	5.30152	2.43666	3.91543	1.96012
ZSWIM1	3.85639	1.82867	2.93795	2.11963
CDC20	11.8145	6.82229	10.9479	9.91846
ACOT11	1.02022	0.321527	0.515523	0.412365
ARFGAP2	13.7862	8.20704	13.1579	10.68
PIF1	1.14986	0.550815	0.882611	0.572022
SH3TC1	0.963535	0.406045	0.650305	0.662534
PCTP	1.69001	1.08954	1.74069	1.00615
MRPL10	16.8954	8.46809	13.5237	11.5529
PCDH18	29.3177	5.92824	9.46362	3.94543
MXD4	24.6343	11.5397	18.4146	15.701
DALRD3	7.51031	2.74627	4.3817	3.74269
TRIM5	5.11428	2.79732	4.46162	1.98119
AP5S1	9.41935	4.78392	7.62778	7.03348
PSKH1	15.4529	9.9799	15.9029	13.5847
DEDD2	13.9525	6.75691	10.7581	9.17685
CDKN2D	4.11403	1.90865	3.0371	2.31286
RIN2	16.0391	5.38281	8.55315	2.82298
SPIN2B	3.05009	1.60273	2.545	1.2753
HMGCL	3.89675	1.64166	2.60551	1.72687
CAPS	0.916124	0.136926	0.216836	0.187978
C10orf105	2.08309	0.248014	0.392635	0.171688
DNTTIP1	16.5709	8.0613	12.7571	11.893
SESN2	11.5155	6.82577	10.7838	9.81404
RARG	27.6633	7.55696	11.9353	10.4942
LINC00963	2.64167	0.884569	1.39432	1.35911
MAP1A	17.2984	5.85639	9.22114	4.76647
RPUSD3	3.75336	1.31333	2.0654	1.40352
HOXA11	26.9792	6.91144	10.8682	9.12675
TCTA	11.639	6.62925	10.4236	8.28097
TSSK6	0.861208	0.231117	0.363214	0.869116
FITM2	4.05257	2.34664	3.68216	2.76337
POLR2J3	3.14022	1.48579	2.32918	2.20677
EPOR	1.53653	0.623857	0.977576	1.08074
UBA7	6.30175	3.88051	6.08028	5.64101
MPG	71.6815	27.1399	42.5143	35.0066
CECR1	0.892031	0.425191	0.665013	0.795983
IL17RC	7.75687	3.31846	5.18703	4.84223
SYNPO	5.48258	3.13448	4.89033	4.51405
PCIF1	10.3718	5.60337	8.7269	7.78545
RABL2B	1.30621	0.657822	1.02304	1.37056
IL16	0.936666	0.037678	0.0585449	0.0619888
QPRT	19.9612	12.2815	19.0532	16.0595
H1F0	36.0341	14.3447	22.2252	14.312
CHRM2	0.697979	0.0224242	0.0347222	0.0449743
CPT2	4.49843	2.16185	3.34486	2.30661
PPP1R9B	42.7175	22.5362	34.8108	28.08
WDR25	3.62767	1.95275	3.01632	2.88782
USP19	16.1361	10.4199	16.0929	15.1209
NDUFA7_1	5.02307	1.78736	2.75962	2.88405
TBCC	12.6011	7.60628	11.7322	10.155
PEX6	6.64151	3.74283	5.76967	4.88554
PPP2R4	26.1695	11.4308	17.5657	16.331
CDPF1	2.69392	0.841675	1.29327	1.43945
SLC9A3R2	25.4829	5.76334	8.85238	8.83047
CUL7	12.0477	6.55851	10.0671	8.14395
MYO1F	0.184042	0.053142	0.0815425	0.053241
ANXA9	0.447584	0.118179	0.181195	0.201829
C11orf68	51.8939	16.1846	24.76	19.5534
SWI5	9.90726	4.3645	6.67117	5.22765
ALKBH7	20.2139	9.41267	14.3823	14.9067
HSD17B8	1.133	0.462193	0.70606	0.700085
AL591479.1	1.21622	0.513622	0.784115	0.666095
SNHG18	7.65161	3.0971	4.72349	2.82216
FRAT1	1.48607	0.638013	0.973028	0.838763
HSD3B7	13.2021	5.96657	9.0978	7.68666
ABLIM3	12.0968	4.63427	7.06469	4.06491
YPEL3	6.94556	2.67421	4.06958	2.81139
KCNK15	2.11506	0.816723	1.24261	1.62043
SFXN3	18.5007	5.34746	8.13219	6.55115
YIPF3	48.1009	30.0295	45.6341	44.3711
AAAS	8.17777	4.43724	6.74031	5.59814
DMAP1	5.39882	3.07524	4.67063	3.52236
DICER1-AS1	0.135418	0.036025	0.0546869	0.03367
RP11-273G15.2	0.601964	0.234834	0.35631	0.252712
CPEB1	0.359349	0.116542	0.176789	0.139052
VPS51	18.9914	9.12105	13.8345	12.2367
USP5	35.0033	21.1562	32.0786	28.1476
TMEM86A	0.678209	0.306135	0.463689	0.558099
PRAF2	31.7539	18.3003	27.7059	25.9995
PHLDB3	3.22098	1.1898	1.79985	1.55669
MRPL38	9.10091	5.64496	8.53336	8.19826
VPS33B	3.56372	2.04795	3.09513	2.03186
ARHGEF17	10.5739	5.13241	7.75531	6.63375
FAM129B	248.119	113.57	171.498	147.461
RSG1	3.64738	1.39973	2.11344	1.72476
COX15	1.03072	0.547546	0.826716	0.601114
ATP6V0D1	13.3294	8.59277	12.9631	13.8999
VAT1	107.041	58.6569	88.2745	83.2298
MARCH2	7.30281	4.09679	6.16474	4.93831
SLC6A6	21.9788	13.239	19.8664	9.70197
ZNF500	3.06082	1.80632	2.70803	2.83454
CARS	10.0472	6.4006	9.58973	6.61203
S100A10	128.301	79.8296	119.577	98.4861
MAP3K12	6.50624	2.48146	3.71677	3.35321
NTPCR	1.73571	0.883004	1.32048	0.838652
VPS33A	2.68735	1.43676	2.14751	1.49607
STARD5	1.20253	0.264167	0.394758	0.309272
GPS2	11.66	5.95094	8.88602	8.38924
EIF2B2	18.7496	10.4988	15.6627	12.1354
TMEM198B	3.25512	1.10747	1.65117	0.942833
CEND1	1.81972	0.623282	0.928718	0.898335
REEP4	8.54113	4.81242	7.16773	6.28917
ZNF205	4.39948	2.44381	3.63595	4.31375
EHD2	130.487	62.3485	92.7363	82.5166
LINC00842	0.122701	0.0407655	0.060504	0.0792005
CORO1B	41.0213	22.0796	32.7332	30.0399
BRSK1	1.88589	0.939634	1.39288	1.3749
KRT8	1.94807	1.10592	1.63749	1.10866
MAP7D1	51.5551	29.8422	44.1288	35.6505
TSPAN17	12.7764	7.9965	11.8139	9.65476
NFATC4	33.9415	13.0299	19.2234	15.5185
SNX17	61.2101	33.2161	48.9989	41.406
TRERF1	3.42924	1.29954	1.9166	0.849183
ACCS	0.681553	0.327494	0.482815	0.371088
COG4	11.6956	6.2956	9.27748	8.59162
A1BG-AS1	5.02438	2.54375	3.73555	3.28517
SERINC2	24.6335	14.4601	21.2319	20.4588
PPT2	7.60011	2.0746	3.04614	2.42017
GPR68	16.8843	5.45292	8.00228	7.998
RP11-54O7.3	1.05979	0.432883	0.635069	0.599814
USP20	6.39436	3.59057	5.26614	4.18671
ADCY4	2.12586	0.90362	1.32427	0.844828
TK2	3.80296	1.55747	2.28032	1.59169
NDUFS2	18.5327	12.1036	17.7175	13.2095
VASN	172.168	32.8382	48.0632	52.8285
ELMOD3	2.34515	1.3281	1.94114	1.34726
SYNE3	2.06081	0.793793	1.15971	0.695961
MEF2D	11.3561	7.32824	10.7046	9.58167
SNX21	14.4619	3.72763	5.44448	5.30338
IDH3G	16.049	10.4124	15.202	14.3911
TMEM160	12.1978	6.19047	9.03729	11.1929
GMPPA	11.9426	5.81943	8.49282	8.15009
INMT	1.18267	0.080257	0.116947	0.0452361
SLC1A7	2.67601	0.997165	1.45216	1.48104
ZER1	14.8218	8.10823	11.8015	10.9433
USP35	2.6096	1.51854	2.20939	1.47642
CD27-AS1	2.4802	0.838964	1.21966	1.23965
TBC1D17	10.943	7.22941	10.5091	10.4504
PEX10	7.31666	3.54132	5.1474	5.07984
TNKS1BP1	60.6562	35.5995	51.7146	41.315
UBL4B	11.1495	6.53732	9.49443	6.66461
IFT172	1.712	0.952426	1.38028	0.863442
OAF	111.648	37.3999	54.1619	46.451
ING4	7.12019	2.94506	4.26439	3.08982
S100A16	294.731	102.177	147.939	123.689
KCNE2	0.281297	0.0177387	0.0256806	0.0537917
DNAJC30	6.30602	3.20767	4.6428	4.86249
ADPRHL2	29.9434	18.8563	27.2891	27.2202
PAFAH2	3.09043	1.67695	2.42675	1.79362
FAM214B	8.59177	3.29492	4.76752	4.06072
TBX15	5.59539	3.07598	4.44767	2.216
IER5L	13.3941	2.51675	3.63418	3.59244
ZNF582-AS1	1.23778	0.630038	0.909106	0.959118
KRT19	22.4951	4.56378	6.57745	4.55566
ALDH16A1	6.71071	3.85404	5.54649	4.94361
SLC35E2B	15.2742	8.392	12.0461	9.24626
LMNA	175.365	71.9806	103.295	99.3023
ETHE1	53.3703	29.8631	42.8446	38.6967
RSPO1	1.08486	0.514681	0.738326	0.654657
FLOT1	60.8445	39.3146	56.3409	47.9702
TRIOBP	28.2623	11.6467	16.6865	14.23
ADA	2.12245	0.849172	1.2163	0.924465
TUBA1A	236.848	142.602	204.236	182.347
PEX11G	0.870354	0.348116	0.49829	0.447615
R3HCC1	11.8811	5.54469	7.93636	6.69293
SPNS1	17.4329	11.0591	15.8159	16.368
TNFSF12	9.08665	5.1465	7.35534	7.33295
SERTAD3	17.2123	8.21067	11.7067	10.8534
C19orf52	9.57345	6.05977	8.63888	8.73072
MED29	15.0364	9.88712	14.0938	11.3301
PYCR2	10.5672	6.6296	9.45027	8.18243
CD97	24.8033	16.349	23.2967	21.1539
HARS2	7.08246	4.1288	5.88237	3.86875
AIM1	2.89117	0.949753	1.35146	0.512229
SCRN2	5.14646	2.54799	3.6235	2.86267
C16orf58	24.0352	12.8503	18.2633	16.4694
PCDHGC3	0.81305	0.419917	0.59639	0.530059
DOLPP1	8.17573	4.49085	6.37725	6.03571
IL12A	0.383737	0.107387	0.152213	0.0785205
PSMG3-AS1	1.97581	0.888473	1.25929	1.09757
RXRB	15.6868	8.66688	12.2728	11.1657
DNAJB2	8.71749	4.25508	6.02399	6.51027
FES	1.75252	0.649334	0.91813	0.514215
EHD3	46.7536	13.1952	18.656	15.1992
FAIM2	1.72974	0.802467	1.1345	1.35973
TPCN2	2.92092	1.53007	2.16048	1.68623
WDR13	18.3041	8.79868	12.421	11.6067
STX1A	3.27901	1.19644	1.6868	1.35935
DSTYK	4.22241	2.34054	3.29856	1.60434
SNAPIN	18.7029	9.23919	13.0179	12.2002
CDK20	2.97486	1.64444	2.31438	1.96621
SETDB1	3.13992	1.94954	2.74363	1.55894
MAGED4B	13.302	7.20472	10.13	11.4712
PCNXL2	1.38073	0.788191	1.10768	0.537774
ZFPL1	13.9591	6.85784	9.63395	8.23389
SPATC1L	2.23015	0.802825	1.1276	1.04024
ALDH4A1	4.143	2.45667	3.44986	3.33168
FBXL8	2.68787	1.08206	1.51936	0.964174
GGA3	5.8381	3.83653	5.38443	4.26391
LASP1	83.5036	36.9399	51.8316	47.1197
MDP1	2.43402	0.846965	1.18779	0.734468
CYTH2	8.96206	5.07526	7.11324	5.61763
PEX14	9.33442	5.83706	8.17872	8.05727
METTL20	0.348728	0.113602	0.159157	0.092545
ATF6B	22.4166	13.8812	19.4363	19.4897
HPS1	20.0995	12.3168	17.2275	16.7099
TUT1	3.02166	1.58497	2.2161	1.54693
GIPC1	32.7534	19.0656	26.6435	26.7101
THEMIS2	0.886381	0.418891	0.585222	0.557894
ARMCX6	20.1999	7.87922	11.0042	9.57954
APH1B	3.08444	1.52374	2.12754	1.09895
FAM160B2	9.6284	5.54166	7.73335	6.51799
TPCN1	13.2817	8.20712	11.4389	11.3953
KIF17	0.525597	0.249373	0.347494	0.349031
NPR2	9.30773	5.05908	7.04931	6.14378
RBM42	42.473	26.2574	36.5425	37.6813
ZBTB47	21.1859	11.9274	16.5925	16.194
CDH23	0.601244	0.108399	0.150793	0.0967937
DNAJC22	0.4564	0.163262	0.227068	0.242294
OBFC1	6.90773	2.91772	4.05619	1.92638
MYO18A	7.46003	3.28373	4.55996	3.63138
DPYSL2	47.3435	30.2586	41.9948	21.4938
COG1	8.90793	5.77918	8.0189	6.35563
STRIP1	9.501	5.7084	7.91978	6.55855
CHPF2	62.0566	40.485	56.1451	54.4092
RP11-894J14.5	1.02199	0.417962	0.579494	0.978241
RNF5	15.9503	8.97713	12.4274	11.5938
ZBTB48	2.87371	1.49757	2.07234	1.73461
WDR45	21.1791	13.1773	18.2259	18.0427
CCIN	3.09476	0.694027	0.959392	0.911122
ST6GALNAC6	50.8158	32.8589	45.3999	46.1558
RITA1	11.2328	4.53095	6.25863	9.19138
LY6E	244.516	136.443	188.422	200.324
BLCAP	16.625	9.74296	13.4476	11.6795
GTF2IRD2B	1.36762	0.611799	0.842769	0.486232
RP11-14N7.2	34.9392	21.3921	29.464	22.3839
GPR39	3.05934	0.897849	1.23663	1.17804
NIT1	5.32332	2.94906	4.06087	3.35475
EVI5L	5.27615	2.68938	3.70154	3.55165
YIF1A	38.1586	21.4763	29.5556	29.3768
KCNN2	1.06492	0.209758	0.288572	0.272547
KLHDC8B	8.46541	3.32676	4.57472	4.7894
HEXIM2	2.25223	1.02481	1.40853	2.20501
TNRC18	18.3455	11.7994	16.2096	13.7224
HOXB2	1.36864	0.708696	0.973327	0.633882
MVB12A	6.05618	2.77635	3.81265	4.1069
SLC48A1	3.45865	1.73923	2.38748	2.33143
SPHK2	3.4849	1.74637	2.39709	2.74545
ANXA11	30.1655	13.6125	18.6825	16.6637
MKS1	1.4979	0.440025	0.603352	0.63745
NDUFS8	15.9327	7.91989	10.8583	12.4789
C12orf10	15.364	8.61232	11.805	11.4881
FAXDC2	1.33407	0.380309	0.521243	0.447596
SPSB2	5.23889	1.59856	2.19081	1.93038
WDR24	4.87824	2.99161	4.09729	4.236
HOXA11-AS	2.32838	0.55157	0.754862	0.580976
NRSN2	20.2731	11.3404	15.4982	14.9537
SIRT3	2.64485	1.02988	1.40623	1.27216
YIPF2	34.5244	17.5266	23.9271	22.5018
COMMD9	11.1338	6.951	9.48297	8.7189
CLIC1	221.693	126.791	172.897	153.161
H2AFJ	9.16535	5.79359	7.89831	7.14299
ZBTB22	7.69859	3.20943	4.37296	3.33904
POLR2J4_1	0.807087	0.362425	0.493103	0.724057
AMPD2	20.3949	12.9196	17.5691	16.5562
TMEM53	2.4141	1.27756	1.73634	1.64225
CBY1	9.83995	5.05444	6.86741	5.75763
SH3BP5L	14.5438	8.11785	11.0279	9.85498
USF1	18.2535	12.045	16.3551	15.0563
HECTD3	12.5867	7.45159	10.1155	9.84978
THAP8	1.35193	0.319628	0.433872	0.739783
NUMA1	18.841	10.2957	13.9685	11.9685
ITGA5	75.7851	50.2987	68.2206	60.7192
TRAPPC1	54.8235	29.1318	39.5114	39.6992
DAGLB	4.86969	2.33904	3.17212	2.77864
ARHGAP23P1	1.44243	0.492845	0.668296	0.655632
NFKBIL1	9.71178	4.72784	6.41021	6.05728
GAS1	44.4604	16.4142	22.2485	12.031
MPI	5.47494	2.85143	3.86471	3.93258
C17orf59	4.85032	2.05883	2.78776	3.21373
GSN	38.1365	23.1839	31.3881	29.6769
FUZ	3.1349	1.52909	2.06927	2.81044
FRS3	1.26753	0.545906	0.738014	0.636575
PSENEN	22.7518	13.3718	18.064	19.5698
FAM86FP	1.52576	0.646442	0.872431	1.15352
DGKA	2.66059	1.26154	1.70242	1.2393
TRPM4	3.95591	2.38958	3.2204	3.4655
CAMTA2	8.04925	4.26885	5.75	5.58907
SLC27A5	0.859262	0.420293	0.565801	0.411523
PTK2B	0.957936	0.228196	0.30719	0.253415
TLDC1	10.0414	4.74866	6.39106	4.95896
JADE2	4.675	2.4265	3.26565	2.35405
VILL	1.27229	0.693488	0.933275	0.762269
LRRN4CL	16.663	7.09212	9.54399	10.8062
MED18	9.35581	5.11727	6.87841	7.12744
LAMTOR1	44.4327	26.2736	35.3012	39.1307
ATG9A	15.2618	9.90351	13.3041	13.001
SLC29A3	4.9396	2.78215	3.7369	3.14261
ABCD4	3.75915	2.23902	3.00373	2.53774
GMPR2	10.5788	6.42459	8.6176	6.70703
ZNF554	0.98678	0.359549	0.482254	0.45518
SPEG	1.94336	0.490436	0.657754	0.55261
SPRY1	5.26862	1.53805	2.05961	1.2197
ACP2	15.4075	7.48714	10.0177	9.51804
FBXW9	4.27689	2.44838	3.27483	3.04438
DAB2	23.0912	9.37571	12.5382	6.64939
PTGIS	37.938	14.3909	19.2317	15.8472
ACOT8	4.97398	2.21317	2.95731	3.10668
DNMT3B	0.531527	0.309639	0.41369	0.271878
NIPSNAP1	9.29452	4.13525	5.51874	4.54026
RTN2	4.48907	2.50253	3.33915	3.96156
ARHGEF1	13.3439	8.75682	11.6834	11.3023
TECPR1	3.11468	2.06298	2.75132	2.3501
WNT5B	39.5121	18.829	25.096	27.8597
ITPA	21.2266	13.1757	17.5596	18.1659
ITGA3	22.6021	8.32937	11.0998	9.01587
ZDHHC4	8.27874	4.14103	5.51578	5.36587
MECR	5.10048	2.9086	3.8701	3.75012
STK16	5.69161	2.65656	3.53083	3.51824
FCHSD1	5.90423	2.50039	3.32075	2.92566
UBXN6	51.514	32.632	43.3301	42.4875
PDGFRB	215.333	72.6168	96.3127	89.3188
RNF41	15.8928	8.56976	11.3618	8.97905
C14orf159	1.88893	1.00169	1.32785	1.21387
AP2M1	111.334	73.6419	97.5627	95.5106
ARHGAP1	31.0643	18.4168	24.3971	23.5409
PLCD1	4.95458	1.75208	2.31993	2.40504
ACAD10	1.58176	0.813642	1.07649	0.894902
TROAP	1.52848	0.88874	1.17536	1.25094
FAM229B	4.40189	2.74554	3.62935	3.0202
NUDT16L1	11.4441	5.55606	7.34113	7.73122
PDHB	11.9654	7.28096	9.61837	5.71785
NAGS	0.724173	0.383834	0.506986	0.678244
TXNRD2	4.01441	1.78648	2.35768	2.18888
THSD1	0.91128	0.48189	0.635636	0.379272
RPP25L	8.63928	4.98766	6.57881	6.34965
PTGES2	14.143	8.09269	10.6715	10.6466
CNN2	92.5514	57.8002	76.1489	81.6946
FTL	5931.66	3602.88	4745.83	4702.1
BAIAP2-AS1	4.548	2.1101	2.77667	2.11675
CARD10	5.7301	1.15074	1.51354	1.46823
C21orf33	22.7398	11.3629	14.9396	14.2487
FDXR	4.97694	2.07718	2.72959	2.38461
BCKDHA	5.99938	3.54828	4.65927	4.64873
SLC39A13	43.1108	24.6086	32.3024	29.9362
CALCOCO1	20.4634	12.2672	16.1016	13.0705
CASP1	7.69199	3.0563	4.01051	1.91909
LRRC29	0.810385	0.226394	0.296759	0.253836
CCDC106	8.32971	3.3562	4.39744	5.15045
EIF3F	18.4126	12.0777	15.8232	15.7343
TXN2	32.4987	17.4997	22.9213	21.9223
VPS28	22.1344	12.3864	16.2169	15.5455
MTMR11	3.09796	1.46997	1.9244	1.66662
MAP2K5	2.36447	1.52285	1.99351	1.46475
AC093673.5	12.8285	6.83953	8.951	7.50563
EXOC7	28.2119	18.5581	24.2632	25.0445
MAGED2	110.181	71.2816	93.1423	87.9252
ZC3HC1	5.77417	3.71926	4.84965	4.27144
PBX2	17.6977	8.19453	10.6838	7.33077
RP5-874C20.3	3.78831	1.30304	1.69879	1.02875
C1orf132	0.160994	0.0632159	0.0823526	0.069683
SLC25A20	9.56404	4.94392	6.43161	5.42827
AC097359.1	0.466346	0.208601	0.271322	0.218384
EIF3G	48.0252	31.9411	41.5348	41.4029
ADCK1	1.56226	0.722403	0.939361	1.02913
ATPAF2	1.89951	1.2054	1.56593	1.3518
ALG1	9.90291	6.28495	8.16302	8.98292
PDE6B	0.14807	0.0249892	0.032452	0.0360259
HAX1	25.5514	16.8342	21.8613	20.9487
NDUFS7	7.28679	4.27174	5.54526	6.12937
VPS72	8.17405	4.80992	6.23919	5.87328
PAAF1	2.37449	1.23735	1.605	1.20229
KLC4	2.61686	0.983031	1.27473	1.22108
VPS25	18.2546	10.9164	14.1473	12.1439
RAC2	4.14853	1.02075	1.32225	1.1899
RPS6KB2	7.60986	5.0155	6.49063	6.67869
OSR1	0.978574	0.45326	0.586225	0.654951
NAIF1	3.23392	1.79534	2.31924	2.59503
BTBD2	17.9421	9.88737	12.7724	14.1952
GS1-124K5.3	0.290562	0.0910785	0.117353	0.112834
SURF1	12.6621	7.69764	9.91595	10.8815
FAM127A	130.855	82.9108	106.794	111.657
C19orf70	9.29145	4.27871	5.51069	6.8086
B3GNT8	1.32395	0.347555	0.447617	0.464322
TMUB2	11.5166	7.59813	9.77841	9.78491
COQ5	5.46839	2.66892	3.43145	2.07424
CYB561D1	4.65368	2.85454	3.66664	3.47769
TRIM46	1.43697	0.299728	0.384915	0.428557
C9orf169	0.454932	0.13809	0.177235	0.102737
CTA-292E10.6	0.352431	0.0632863	0.0812077	0.169579
FAM212B	1.25297	0.508093	0.65159	0.566862
ABCC10	5.28526	2.76592	3.54551	2.94894
SMUG1	5.45477	3.20179	4.10389	4.03053
CYTH3	16.0411	7.60068	9.73957	6.52246
TWF2	59.6116	29.9812	38.4096	41.3738
CAMK2G	4.30434	1.85757	2.37911	2.13059
RUNX1T1	2.24149	0.342696	0.438719	0.296264
GSS	19.8029	12.966	16.5952	16.8414
TP53I3	9.78913	5.33638	6.82345	6.84839
ZMYM3	4.20953	1.36767	1.74756	1.54432
MAGED1	73.9334	42.7634	54.6066	55.7695
FKBPL	6.1015	2.64289	3.37196	2.67578
BET1L	34.9989	23.2676	29.6855	30.0855
KRT80	0.469838	0.126915	0.161825	0.100929
ZNF555	0.307408	0.0912708	0.116361	0.0910683
QARS	34.3278	22.5561	28.7409	27.1112
B4GALT7	6.59704	3.35282	4.27201	4.05773
ATP8B2	36.8871	22.192	28.2748	22.7441
KRT18	10.1189	4.34186	5.53041	6.46053
MOSPD3	7.10467	4.28793	5.46085	5.21286
GPX1	161.584	101.408	129.074	146.696
DPH1	12.6245	8.40177	10.6875	11.6852
KIF3C	3.90129	2.34229	2.97855	2.96827
SERP2	3.95884	1.54026	1.95774	1.80547
TMEM129	14.7132	8.63459	10.9719	10.1625
PINK1	31.0387	17.5551	22.2976	20.6176
STOML1	2.26148	1.06776	1.35432	1.09455
MMP19	10.5636	6.16073	7.81305	6.42153
NDUFA3	9.68848	5.79708	7.34906	8.55416
PSD2	0.0986977	0.0229159	0.0290469	0.0157141
PHYHD1	3.95861	1.78242	2.25921	2.15924
RP11-417E7.1	5.29565	2.46551	3.12488	2.74012
CCDC61	1.7964	0.994187	1.25979	1.05458
GABARAP	84.783	55.3768	70.1032	63.8508
DGUOK	22.684	14.2318	17.993	13.5767
LINC00094	11.3648	7.32171	9.25609	8.30369
UBTD1	30.753	16.9845	21.4596	22.9445
LIX1L	10.2234	5.87585	7.41745	4.43707
RP1-63G5.5	0.791006	0.188473	0.237797	0.130994
EMX2OS	3.45678	2.05397	2.59008	2.03592
RTKN	4.67416	1.63165	2.05545	2.31665
ZNF428	18.2518	10.9296	13.761	15.8415
FAM134A	25.2138	16.6742	20.9931	22.6135
RHBDF1	30.6013	12.0557	15.1767	12.7378
PYCARD	7.17323	3.50565	4.41285	4.8787
ECH1	21.9887	12.221	15.3825	14.9849
LRCH4	4.55019	2.44407	3.07573	2.62596
RNF214	3.92945	2.33934	2.94243	1.84442
RFXANK	11.0643	6.69649	8.42186	8.92147
NDST1	38.8693	20.6486	25.9599	25.4674
CTIF	10.9303	5.4037	6.78946	6.52905
KLHL12	6.60902	3.47317	4.36371	2.66945
RNF167	19.9184	11.8521	14.8815	16.4633
GSTK1	15.7783	10.4021	13.0599	13.6239
PLAC9	41.4455	20.3199	25.4996	32.837
RRAS	92.2022	47.7318	59.899	68.1025
ZNHIT1	13.1767	7.97483	10.0036	11.2291
UNC5B	27.7529	7.9543	9.97478	9.9365
NAB2	45.2706	25.7925	32.3325	38.6301
SARS	56.5474	31.3063	39.2151	35.5488
USE1	10.4384	5.82697	7.28925	7.41114
RAB36	6.58483	3.25216	4.06703	3.96133
DOCK6	7.45094	3.32246	4.15359	3.82346
DYRK4	2.22912	1.25108	1.56353	1.13119
RIPK3	2.54078	1.00368	1.25278	1.12481
AK1	15.8819	8.54243	10.6603	10.602
CA11	4.146	2.5069	3.12788	3.5184
VPS52	7.09366	4.58199	5.71234	5.38336
GALT_1	3.12482	1.44593	1.80245	1.7882
CUTA	52.781	34.7077	43.2016	46.8654
FBXW4	6.10661	3.91873	4.87759	4.726
CNIH3	3.06812	1.91347	2.38152	2.29546
ZNF358	33.1106	19.6393	24.4166	29.9503
DTX3	5.79907	3.34793	4.1606	3.96963
TNFRSF10C	0.499644	0.230444	0.286204	0.352997
TBC1D2	16.4947	5.52308	6.85397	6.29945
ADCK5	3.47605	1.94156	2.40826	2.63962
PYCRL	11.8289	5.7058	7.0732	6.97754
PLXNB2	84.8534	49.5267	61.3572	63.3332
BIN1	14.0619	8.77111	10.8556	11.4386
ERCC2	6.50406	3.68041	4.55271	4.68624
ATXN7L2	2.13352	1.03177	1.27549	1.27374
CRTC1	7.03807	4.46158	5.51431	6.20202
NLRX1	5.16962	2.44755	3.02452	3.18089
AHNAK2	2.21585	0.763654	0.943363	0.613264
PAN2	1.46416	0.5992	0.740077	0.495882
IQSEC2	2.39677	1.0718	1.32332	1.26373
SLC35C2	10.631	6.36622	7.85783	7.47857
TMEM234	3.03857	1.61422	1.99187	1.83402
PRKCDBP	115.086	56.182	69.2834	78.3078
TSNAXIP1	0.698544	0.296429	0.365455	0.371877
CDK2AP2	34.3033	19.1254	23.5625	26.7518
CHPF	94.3253	62.2277	76.6029	80.5171
CLHC1	0.453116	0.1841	0.226626	0.236735
ABHD14A	3.8431	2.07363	2.55216	3.576
FKBP8	112.212	71.4716	87.9247	93.9026
RIN3	4.59739	2.1409	2.62948	2.82829
RP11-225H22.4	0.75196	0.0448465	0.0550677	0.332433
FAM98C	2.33521	1.34898	1.65539	1.46104
FIS1	47.8423	26.9959	33.0794	35.7103
SAMD14	3.49381	1.85698	2.27476	2.77319
KCTD21	2.51437	1.4178	1.73646	1.34723
AQP1_2	3.42724	1.13927	1.39529	1.5675
MARCH8	4.31908	2.63861	3.23078	2.24246
MYADM	110.61	70.9673	86.8465	84.4891
TMEM119	139.437	64.0551	78.331	83.2541
MIDN	30.7411	19.0228	23.2404	22.889
ARF5	48.952	28.8407	35.2252	38.3912
LSM10	24.4512	14.3142	17.4752	17.1966
C1orf86	5.28005	3.5168	4.2921	4.6931
RTFDC1	43.8835	26.5615	32.4018	27.3309
PODNL1	8.20247	5.00802	6.10882	6.98449
MYLPF	0.412595	0.0731012	0.0891456	0.0842685
BABAM1	24.9472	16.2925	19.8675	20.3278
ABTB1	6.31686	2.90221	3.53546	3.22398
CREB3L1	47.485	24.9833	30.4335	32.9211
RP11-247A12.2	2.53554	0.730671	0.889951	1.1445
EFNB3	2.22449	1.31818	1.60513	1.71886
GS1-259H13.2	0.742371	0.210045	0.255723	0.689275
CHMP6	19.5339	10.6728	12.961	13.0553
ARMC9	6.00491	3.88245	4.71435	3.25323
UBL7	21.5721	11.2782	13.6913	14.5797
OXLD1	9.59616	4.17385	5.05645	6.47908
ARL2	36.0791	20.3427	24.6279	30.0512
SLC27A1	1.73616	0.876455	1.06077	0.974846
GSTM2	7.20743	4.26195	5.15474	6.32014
RNF215	7.04613	4.07858	4.92773	5.48616
MICAL1	8.27326	4.16736	5.03423	4.27214
CREB3L4	1.35806	0.744573	0.899362	0.58406
TCEANC	0.324791	0.115617	0.139648	0.107231
MRPL24	22.3551	13.0921	15.764	18.2712
CIZ1	27.701	18.0497	21.7333	23.3401
TBX5-AS1	12.372	6.06251	7.29187	4.72252
TMEM150A	5.66479	3.13531	3.76918	4.31891
TMEM219	23.2064	14.0713	16.9127	18.7524
TMEM99	3.79115	2.4495	2.94304	2.97162
LAMTOR2	20.6561	12.9581	15.5529	16.4448
RP11-399J13.3	8.49522	4.73363	5.68036	4.94613
TRIM9	0.138553	0.0472438	0.0566843	0.0596805
AXL	87.9494	39.9447	47.9254	39.8658
ISLR	17.8304	7.65972	9.18724	18.6171
TGFB1I1	24.3451	15.9213	19.0926	21.1394
COL13A1	6.58046	3.42679	4.10802	3.47553
SLC14A1	4.7134	0.566297	0.678833	0.431215
C1orf50	2.07779	1.28376	1.53855	1.09675
ITGB7	0.293585	0.0974249	0.116709	0.098756
RGL1	11.8005	6.81262	8.16093	4.25601
FIBP	18.8294	12.3854	14.8312	17.0267
LINC01123	0.493899	0.128571	0.153905	0.148308
XKR8	6.44926	3.39522	4.06405	4.97442
ABCB8	3.50697	2.31378	2.76666	2.94841
PDK2	5.33815	2.53441	3.03017	2.96091
SHKBP1	12.9295	8.57737	10.2549	11.6566
ATP13A2	5.4032	2.83519	3.38937	3.43953
SHISA4	14.4209	8.89176	10.6232	12.9784
FSCN1	128.371	58.7965	70.1769	87.393
TTLL1	3.39595	1.08379	1.29307	1.39003
CSDC2	10.871	2.29243	2.73492	3.21791
COQ4	7.92225	4.77648	5.69836	5.83332
C15orf61	2.95015	1.28806	1.53595	1.38091
MGMT	5.59461	3.20467	3.81804	4.39414
BRI3	26.7629	17.2224	20.5183	22.1095
TGFBR2	60.92	37.9035	45.0982	23.2885
BTBD19	8.66829	4.86862	5.79244	4.44007
G6PC3	27.5507	16.005	19.0323	20.1634
PTCH1	0.315605	0.139523	0.165765	0.124238
GEMIN8	2.17157	1.24201	1.47516	1.00261
ASL	8.16363	4.45827	5.29382	5.78155
SH3BGRL3	234.142	96.9535	115.093	126.181
CLASRP	5.08674	2.98408	3.53964	3.05258
ZBTB3	1.62414	0.737569	0.874591	0.963652
FASTK	24.8078	15.5668	18.4574	20.719
DNALI1	2.13559	0.786416	0.932394	0.534033
NDUFV1	19.405	12.5628	14.8908	16.4668
ABHD14B	8.64771	4.53786	5.37503	6.2432
TBC1D22A	6.39884	3.96768	4.69903	5.08973
DBP	0.415078	0.107592	0.127341	0.161366
CDK5	5.04683	2.20897	2.61434	3.21244
TMEM216	8.99327	4.41167	5.21955	5.54673
TMEM256-PLSCR3	24.956	15.7112	18.5793	21.4593
KCND1	0.974583	0.47009	0.555812	0.510388
IFT46	5.58607	3.63601	4.29872	3.16825
GMPR	3.54094	2.09107	2.46907	2.04524
YIF1B	15.8144	8.7464	10.3266	11.1347
CIRBP	28.4729	13.2101	15.596	14.8772
ZNF213	2.99879	1.92839	2.2752	2.51012
TTC31	5.19097	3.45161	4.07191	3.49369
DCAF11	6.55496	4.12251	4.86296	4.8241
BLOC1S1	28.3221	16.4864	19.4089	20.4843
USP30	1.97416	1.09426	1.2871	1.21595
CRELD1	11.9951	7.33731	8.62626	8.46499
LPIN3	3.9062	1.85418	2.17955	2.04435
NUDT22	9.87332	5.37565	6.31211	6.96807
NMNAT1	3.69385	2.40871	2.82797	2.07234
ZKSCAN4	1.877	1.21396	1.42369	1.29504
SH3BP4	28.5655	11.6076	13.608	10.4664
AMT	0.692183	0.186741	0.218919	0.201236
SAPCD2	1.51649	0.72272	0.847062	1.26467
TBX5	8.0824	3.91222	4.58233	3.11642
ITGB5	69.134	39.5531	46.3276	53.1493
PYROXD2	2.7312	1.12932	1.3224	1.23986
TCEA3	1.72039	0.865609	1.01359	1.00857
BCAR3	9.04224	3.94419	4.61781	3.25032
HOMER3	41.3831	20.0084	23.4235	27.3377
PLEC	84.3275	34.847	40.7104	41.4244
ALKBH6	1.56028	0.860163	1.00445	1.02425
MIEF2	2.74143	0.853435	0.9962	1.27029
ZMAT5	5.1971	2.62754	3.06582	3.78053
RP11-514P8.8	4.02647	1.83608	2.14139	3.0424
NAGPA	4.05053	2.10579	2.45422	3.9474
LSMD1	16.9759	9.97987	11.6303	13.5523
SMARCD2	17.202	11.0111	12.8274	14.1464
HPCAL1	13.6129	6.34908	7.39131	8.36531
WASH2P	8.338	3.44816	4.01041	4.36735
NSMCE1	8.13973	5.17564	6.01545	5.24859
PGAP3	6.08239	3.79362	4.40913	5.2349
ASAP3	5.29526	3.11811	3.62392	3.79429
SMARCAL1	5.69614	3.06586	3.56239	2.20539
HINT2	4.55407	2.69342	3.12844	3.21208
SPATA20	14.465	8.88087	10.2948	11.018
PAXIP1-AS2	0.34598	0.100321	0.116249	0.136871
CRYAB	11.8999	6.71412	7.77284	8.38912
TAX1BP3	151.892	91.3541	105.682	119.64
STK36	4.27225	2.65248	3.06682	2.73337
RRNAD1	3.28444	1.6147	1.86686	1.74924
ZHX3	5.30272	2.35767	2.72582	1.91722
ARHGAP23	34.4029	17.582	20.3041	21.8444
C17orf107	0.47707	0.143176	0.1653	0.342026
PGLS	34.0392	20.5794	23.7578	27.293
PTH1R	3.13213	0.952515	1.09856	1.45217
EEFSEC	9.78397	5.37552	6.19805	6.73048
MRPL55	12.2761	6.89807	7.95306	10.7397
EGFL8	2.27362	0.649639	0.748849	0.692947
CD81	151.625	99.3971	114.455	143.879
DGCR6L	45.0876	23.5223	27.0834	31.5349
HTRA1	186.255	121.622	139.961	145.839
ETNK2	3.0907	1.45093	1.66935	1.92347
C20orf112	1.49089	0.85427	0.981864	0.747252
DDAH2	17.9669	9.04952	10.3908	11.3014
STK17A	8.9105	3.42566	3.93112	2.28867
INPP5B	2.44158	1.6032	1.83741	1.42749
GSTT2	3.63809	2.07074	2.37308	2.77888
C17orf97	2.22899	0.943512	1.08119	0.939487
RECQL5	1.62135	0.767031	0.878709	0.730507
SSH3	6.24624	4.11965	4.71947	5.1778
UROS	11.7583	7.63589	8.74017	9.01045
WDR83OS	24.5246	15.5089	17.7471	20.3076
RP11-426C22.5	1.96234	0.662057	0.757378	0.720905
LY6K	10.0583	5.60577	6.41229	7.47476
C11orf49	3.31417	2.03436	2.32498	2.36705
UROD	29.2394	19.1654	21.8986	24.5477
MLST8	10.878	6.42798	7.3392	9.95041
BCKDK	14.5159	9.6427	10.9963	12.301
MEN1	13.135	8.2134	9.36396	10.6703
TAMM41	1.52795	0.834348	0.950641	0.91185
C9orf16	22.94	14.6973	16.7397	21.4756
TOX2	5.25694	1.84954	2.10582	2.90699
PRR12	6.66528	3.74444	4.26296	4.97235
FAH	5.69217	3.14774	3.58192	4.0341
PCBD2	0.614112	0.386795	0.440124	0.322862
CUEDC2	41.2438	25.7925	29.3179	34.2948
AC027612.6	14.8512	7.91153	8.97771	7.9514
SEPT9	42.5368	22.7433	25.8048	30.7577
DACT3	4.17606	1.62249	1.84072	2.33874
PET112	1.73094	0.99372	1.12717	1.03236
MFAP2	50.5209	25.5475	28.9642	34.2194
RMND5B	4.08368	2.58623	2.93034	3.76604
ZBTB45	6.66308	4.00783	4.53679	5.86123
AC112198.1	0.100364	0.026343	0.0297978	0.0175683
NXN	23.9795	14.4407	16.307	19.3909
PYGB	33.7225	18.9525	21.3482	26.7598
COA3	15.2582	9.83672	11.0633	10.7971
TRNP1	129.834	54.0501	60.7868	62.6485
CES2	11.0764	6.13668	6.9013	6.47213
TMEM8B	1.70624	0.964666	1.08484	1.1229
AGFG2	1.49725	0.667119	0.750101	1.0383
BRINP1	11.4095	3.53772	3.96902	3.01958
TRIP6	47.2487	24.8856	27.9151	34.8383
SGK223	3.1831	1.17858	1.32129	1.23412
ATOH8	1.51503	0.547338	0.613516	0.628567
GLTPD1	11.893	7.62273	8.53736	10.9928
ZNF837	1.97033	1.10059	1.23156	1.42589
ARSD	2.85207	1.83936	2.05709	2.07078
KIF22	6.32396	3.93527	4.40076	5.0183
LINC00116	8.04145	4.67978	5.23318	5.86822
TMEM256	16.9432	10.2173	11.4255	14.1714
LINC00857	1.88968	0.885234	0.989524	0.327664
ALDH3B1	5.71938	3.18446	3.55613	3.71058
ME3	2.60934	1.28266	1.43169	1.73072
SARDH	0.46763	0.149361	0.166658	0.175776
ZNF414	5.23547	2.43131	2.71216	3.01168
CACFD1	3.7076	1.82201	2.03203	1.98699
LIMK1	30.4637	15.1164	16.8336	21.6876
XPC	22.2125	11.8755	13.2164	9.04969
CHCHD6	3.05033	1.65174	1.83799	2.79955
SALL2	2.37513	1.26014	1.40211	1.78107
ERBB2	9.1765	5.35093	5.95311	6.55577
TRPT1	7.12062	3.83313	4.26268	4.60471
ATOX1	7.80254	5.17145	5.74764	6.68597
HEXIM1	15.6896	7.36858	8.18757	6.57172
SLC22A18	1.71218	1.05147	1.16779	1.46268
RNF187	41.3539	24.8281	27.5475	30.9154
JUP	4.16523	2.30429	2.55442	2.38091
SNAPC2	15.4904	7.98513	8.8474	12.4848
ZNF688	3.82603	1.66745	1.84699	1.63094
TUBG2	6.94461	3.437	3.80505	4.04328
LDB2	4.23444	1.0805	1.19417	0.837357
ENDOV	3.01734	1.68395	1.86097	1.92782
LOXL1	79.8771	44.553	49.2338	60.9525
IFITM10	1.39635	0.707626	0.781783	0.839904
COPZ2	50.7689	30.856	34.0829	37.0392
YBEY	3.85712	2.34231	2.58437	3.12317
AP003419.11	42.7353	20.9504	23.1142	22.746
C5orf38	3.51113	1.69857	1.87297	2.109
VEGFB	45.8356	28.777	31.7233	40.4683
KCNJ6	0.297386	0.0987912	0.108863	0.0922122
BBC3	6.2765	3.36572	3.70749	4.39115
MRPS18B	21.1247	12.0272	13.2413	11.7397
COQ6	2.31276	1.53183	1.68452	1.70271
HIST1H2AC	14.3872	8.53713	9.3881	5.15301
MMACHC	2.88961	1.53121	1.68374	1.74795
ISOC2	21.5719	11.1607	12.272	16.7718
MON1A	4.48382	2.7061	2.97526	4.57217
PIANP	2.01156	1.23842	1.36158	1.73065
NAV1	11.2588	5.6334	6.19343	5.45171
NLRP1	6.11171	2.66811	2.93331	3.52744
TMEM175	4.21812	2.40862	2.64736	3.12039
LOXL1-AS1	2.37936	1.06425	1.16927	0.856916
ASPSCR1	2.9493	1.86474	2.04795	2.33169
SASH1	13.4568	5.54357	6.08743	3.75585
WASH3P	7.25352	4.64656	5.09365	6.30213
TRAPPC2	1.47241	0.874095	0.957907	0.561072
DCAF15	7.11085	4.18176	4.58261	5.66035
VPS9D1	10.0374	6.10044	6.68465	7.14515
MUTYH	2.35488	1.37953	1.51144	1.65802
C12orf57	58.4298	37.9094	41.5294	56.8628
SHARPIN	15.3509	9.82447	10.7614	13.7434
CTF1	3.96064	1.5432	1.68967	1.56739
RP11-426C22.4	2.71997	0.740694	0.810996	0.632539
TST	20.1607	11.9394	13.0687	15.5034
DNM1	13.8073	7.10991	7.76247	8.73026
CCDC159	2.4165	1.15219	1.25653	1.47209
CCDC127	2.79096	1.39436	1.52061	1.28291
GAS7	20.2001	7.26903	7.92676	7.48885
CCDC115	4.1936	2.59326	2.82536	2.29919
TRAIP	0.942654	0.405421	0.441656	0.715672
THNSL2	2.47946	1.34604	1.46539	1.49071
RSAD1	6.85037	3.584	3.89116	3.37384
LPCAT4	8.16105	4.27763	4.6409	4.06605
VWA5A	1.21296	0.534992	0.580062	0.538615
OXSM	2.03821	1.22096	1.32324	0.939898
CINP	7.80988	4.96492	5.38049	5.76393
SSR4P1	0.486568	0.0933461	0.101116	0.0478531
PTPRS	14.9892	9.7508	10.5609	10.3579
ST6GALNAC4	16.8938	10.7076	11.594	13.6774
RHOJ	7.28007	2.66511	2.88487	2.01192
MFSD7	3.69707	1.66109	1.79545	1.91903
MEIS3	14.0187	9.3427	10.0975	12.0628
NUPR1	54.2423	34.0843	36.8237	44.7387
MADD	9.82286	5.96938	6.44806	6.12766
CERK	18.3809	9.95065	10.7457	11.0361
NISCH	13.7586	8.49366	9.16751	10.6265
NQO1	119.752	79.6015	85.9081	68.6096
CNTROB	6.07403	3.63928	3.92163	4.04103
COL9A2	0.327876	0.165676	0.178371	0.207321
RP11-268J15.5	0.754568	0.276764	0.297501	0.478613
LRRC27	0.941317	0.443695	0.475026	0.44904
MED11	5.07718	3.15534	3.37628	3.13589
MSRB2	8.62545	5.40303	5.77977	6.60529
DAPK2	6.86344	2.80172	2.99706	2.71466
PIAS3	14.2703	8.49219	9.07927	8.99565
USP21	5.54654	2.83131	3.01845	3.58591
EVA1B	140.61	58.9581	62.8266	72.2579
TMEM218	2.14645	1.37554	1.46498	1.38769
SHROOM3	2.24822	0.92703	0.986708	0.765358
ZNF423	1.23661	0.608618	0.647779	0.864658
SORBS3	20.2303	12.0641	12.8369	16.7324
AC004840.9	1.179	0.624753	0.664409	0.87631
B3GALT4	1.08725	0.402739	0.428047	0.431793
DCP1B	3.2496	1.21578	1.29198	0.989753
TTC8	11.1749	4.49755	4.77884	3.22754
COL1A1	2374.57	1372.36	1455.16	1525.08
FAM173A	10.109	5.89658	6.24762	7.10184
ACTR1B	20.1944	12.9497	13.7177	15.6473
DES	2.61119	0.899734	0.952843	1.37953
KCTD1	1.25113	0.616861	0.652962	0.524526
UNC93B1	8.36979	5.38495	5.69968	6.37108
TRIM62	3.45484	1.82928	1.93557	2.11684
ACY1	6.61996	3.18282	3.35877	3.28656
ABCB6	0.605408	0.335328	0.353572	0.341755
SLC16A5	2.92761	1.31249	1.38336	1.4718
PLEKHG4	4.88279	2.06285	2.17207	2.13978
MRVI1	3.09775	1.18423	1.24663	0.793859
PARP3	6.82251	3.78	3.97834	4.54946
PTRHD1	9.50498	6.09754	6.41578	7.45412
MN1	3.15072	0.694425	0.729612	0.727501
KANK1	4.06612	1.71535	1.80093	1.25028
MAD1L1	7.59332	4.80425	5.04149	6.01736
SMAD3	19.6056	9.62373	10.0977	6.80091
JRK	3.33843	1.79747	1.87991	2.26404
TAZ	3.40366	1.78646	1.86825	2.37318
CHKB	7.55278	4.48216	4.66726	4.97912
NBPF3	6.11703	3.04535	3.17066	2.65848
HPS4	2.04287	1.253	1.3035	1.01376
HCRTR2	0.0904512	0.00580297	0.00603322	0.0114535
CROT	2.66703	0.60844	0.632362	0.372293
ABCB9	0.66162	0.364068	0.377982	0.486978
NOP14-AS1	2.52297	1.31546	1.36568	1.7798
STPG1	0.428928	0.170399	0.176767	0.208726
C16orf13	20.3836	13.1139	13.5922	17.0438
WASH7P	8.589	5.33814	5.52385	5.64839
EMP3	238.37	157.505	162.967	200.993
CRABP2	324.441	187.361	193.715	265.214
POLR2I	13.7866	9.1105	9.40472	14.7437
TMEM261	7.42324	4.68801	4.83885	5.3418
TOR2A	2.14004	1.30622	1.34783	1.51189
C9orf89	9.06158	5.75882	5.94205	6.95182
NOL3	2.63847	1.21241	1.25079	1.57489
SARS2	4.34337	2.54911	2.62657	3.51061
SNHG11	3.45499	1.58073	1.62819	2.24375
C10orf54	42.3019	12.902	13.2888	15.3649
ADAM33	49.558	27.9607	28.7968	33.3666
LENG9	3.23964	1.84853	1.90289	2.25496
CMBL	4.80838	3.05994	3.14843	2.66418
TAF10	11.9215	7.77504	7.99893	9.28921
MXRA8	138.027	53.6321	55.0794	69.6766
HOXC4_1	0.89935	0.250728	0.25735	0.172526
TNFRSF12A	200.31	112.82	115.581	162.236
SUSD2	0.69404	0.382409	0.391744	0.56508
TSNARE1	1.97414	1.21646	1.2453	1.74693
OSR2	71.5003	8.70092	8.90592	9.92907
NOV	23.4967	6.40196	6.55133	5.55911
TMEM143	0.659582	0.274394	0.280709	0.341533
RP11-66N24.4	2.54697	1.63739	1.6736	1.74944
NAT14	19.1673	8.82721	9.01718	10.8322
EHMT2	7.74777	3.92969	4.00863	4.9527
PLCD3	13.0037	6.19711	6.31477	7.57385
FAM102A	7.443	4.66468	4.75296	6.76097
NFIX	34.7277	23.0196	23.4322	26.8381
ZNF362	9.81317	5.34404	5.43777	6.571
ZNF365	0.56582	0.129032	0.131257	0.142665
IL11RA	8.75965	5.55279	5.62593	7.62064
ELFN1	15.2374	7.09292	7.17859	8.39336
SNHG8	36.0067	20.4907	20.6626	20.3189
LOXL4	134.998	28.9825	29.1987	34.6983
ERMAP	3.5817	1.86426	1.87394	1.30892
AC091729.9	1.18786	0.39647	0.397813	0.319705
DOK4	6.98065	3.63123	3.64323	4.37937
RAD52	1.98532	1.02395	1.02704	0.78758
TFB1M	2.30165	1.05018	1.05262	0.890316
AHDC1	7.6344	3.9637	3.96856	4.76249
MARVELD1	49.8379	28.9998	29.0105	37.0124
SDC3	47.5147	25.6471	25.6539	30.5454
PDGFC	9.71785	4.72507	4.72377	3.73543
ADAMTSL5	9.2031	5.83249	5.82055	7.76038
SRSF8_1	6.74785	4.06046	4.04952	3.4213
ZNF839	2.02366	1.06775	1.06441	0.757571
SDR39U1	6.50178	4.27716	4.25823	4.93836
MUM1	6.94112	4.51478	4.4872	4.67744
PTGS1	112.761	39.0054	38.685	46.581
FAM131B	2.53057	1.30715	1.29613	1.65157
KCNS3	5.28094	2.19725	2.17687	2.0346
C8orf58	7.62614	2.41344	2.38971	2.64669
COMP	8.25328	4.78254	4.7342	7.99557
SSBP4	36.3685	23.823	23.5764	25.6487
MYL6B	14.0676	8.96111	8.85884	10.156
CAPN5	8.92925	4.13171	4.0841	4.73722
ARL4D	12.5768	6.71601	6.63418	9.03503
PARS2	3.03292	1.8668	1.84303	2.30339
SNAI3-AS1	1.54855	0.560018	0.552633	0.820098
TRBC2	5.41773	2.0706	2.0409	2.32103
LDB1	22.5495	13.197	12.999	15.8492
HMGA1	419.678	218.488	214.53	278.714
HSPB1	246.547	149.631	146.828	208.798
ATAT1	2.33206	1.37155	1.34564	1.33342
PNMA1	28.2546	18.6501	18.2953	20.2458
RWDD2B	5.02136	3.33369	3.25751	2.40174
ZSWIM7	3.42979	1.87891	1.83452	2.02792
COL26A1	7.20082	3.46098	3.37873	4.09629
OSBPL7	0.89299	0.169072	0.165049	0.151906
FAM86B1	1.03721	0.564826	0.550691	0.864507
LINC00680	5.36247	3.12348	3.03736	2.51515
INMT-FAM188B	2.18154	1.11905	1.086	1.13444
FAM86DP	4.18378	2.0608	1.99695	2.63001
C14orf79	3.24784	2.01722	1.95448	2.49691
TNK2	4.25657	1.73071	1.67682	2.07528
AP001816.1	3.91978	1.48601	1.43863	2.81839
BCS1L	5.3988	3.52907	3.41356	4.71452
CTD-3184A7.4	1.51249	0.535655	0.515883	0.673735
RPSAP52	12.9074	4.91084	4.72843	3.94516
CPT1C	2.94772	1.74508	1.67983	2.56892
FLJ27365	2.69454	1.45746	1.40293	1.60119
FZD2	32.8349	7.80035	7.50119	9.89148
HYI	9.87762	6.32705	6.08046	7.49926
PMF1	10.4951	6.66242	6.40238	8.57153
CDA	3.05606	1.24919	1.19732	1.68301
NUDT7	0.832342	0.229202	0.218369	0.178126
VPS26B	10.8907	7.01857	6.67993	7.84794
C2orf81	1.82025	0.628194	0.596362	0.683008
U2AF1L4	2.11205	1.07807	1.02234	1.63659
SMARCD3	7.81052	5.04637	4.77791	6.76807
APCDD1	37.1664	12.1839	11.5346	11.7895
TMEM134	5.8064	3.38995	3.20394	4.09581
SPATA7	0.558981	0.164217	0.155191	0.150018
COQ10A	2.14444	1.24268	1.17426	1.71054
CCDC8	11.8102	5.67888	5.36554	6.90707
NUDT1	6.79417	4.21098	3.97725	6.32326
PLA2G6	0.744352	0.407081	0.383658	0.371542
SEPW1	17.0055	10.8723	10.2202	13.3099
IFFO1	7.06566	3.52495	3.30987	3.92206
GPR162	1.28492	0.605794	0.568496	0.656318
MARCH10	0.172368	0.037777	0.0354315	0.0803855
SIGIRR	3.23234	1.62346	1.52237	1.86453
NPRL2	4.21899	2.63037	2.46265	3.10552
CDC42EP3	7.38575	3.43922	3.20816	2.27311
C5orf45	1.6553	0.985176	0.918901	0.917278
ISCU	17.7575	10.9221	10.1723	8.30985
DENND6B	1.49	0.907595	0.843888	0.999847
GLIS1	5.80799	2.66026	2.47186	3.68849
DBN1	51.9064	30.3631	28.2097	37.0165
EPHB6	8.94769	4.55804	4.23272	5.92508
TMCO4	5.3618	2.86032	2.65296	3.47095
TBKBP1	7.02619	2.86026	2.65233	3.13223
NR2F2-AS1	0.254795	0.0523446	0.0483625	0.0563729
ID1	18.6803	4.50543	4.15192	7.68669
TCEA2	5.1426	3.30624	3.04615	3.50902
PSORS1C1	0.162477	0.0639223	0.0588724	0.0903677
CHTF18	1.33035	0.772271	0.710001	1.00917
HOXC10	13.6686	8.95712	8.21995	9.48742
RHOBTB2	6.33129	3.84115	3.52238	4.81632
AP1G2	2.14453	1.25002	1.14532	1.30797
HIP1R	2.61598	1.41665	1.29699	2.11494
F2RL1	12.9011	4.00325	3.66078	2.43147
FOXF2	44.8125	16.7067	15.2611	19.4752
B9D1	2.38425	1.40102	1.27428	1.69
NTHL1	5.46263	2.31351	2.10012	2.6655
RP13-1039J1.4	2.27142	0.711558	0.64468	0.496862
PRX	2.59592	1.25555	1.13427	1.60297
RPP21	11.0152	7.10564	6.41069	9.68097
ZNF775	3.81937	1.30768	1.17615	1.67368
ARHGAP22	10.4631	4.47519	4.02203	5.15183
KAZALD1	8.35965	4.03694	3.62387	5.25766
EMX2	6.61441	3.28654	2.94542	2.59077
ZNF74	3.07504	1.41831	1.26729	1.83277
GLIPR2	25.8891	16.7062	14.9059	19.2428
PRIM2	3.64955	1.62775	1.45229	1.11433
CDK5RAP2	4.34663	2.39262	2.13048	1.60522
ZNF425	1.65111	0.771357	0.684996	0.706576
LINC00888	1.55956	0.783198	0.694416	0.469197
IL17RE	0.758239	0.307397	0.271977	0.353895
NEK8	1.13834	0.650347	0.574627	0.533843
A1BG	2.48175	1.48087	1.30691	1.63284
MARCH4	13.3639	4.58007	4.01667	4.77377
AJUBA	3.36419	1.24636	1.0925	2.07703
PAQR7	11.6236	6.14731	5.38141	8.6951
UBE2E3	32.8859	21.533	18.6979	18.2928
FAM212A	4.98938	2.16525	1.87702	3.39708
TIMP3	673.814	297.371	257.648	248.854
PLEKHG5	1.56009	0.871584	0.753918	0.97749
JAZF1	2.06082	0.853924	0.732867	0.966661
TNFRSF25	0.639728	0.255955	0.219287	0.226154
ANKRD24	0.173852	0.0516726	0.0441562	0.0536657
LINC00704	0.328043	0.0593541	0.0506806	0.0248572
ZNF517	2.00454	1.08875	0.927724	1.28973
ZFAND2B	6.16364	3.35743	2.8597	3.92913
GPSM1	38.2935	21.8687	18.6167	25.1051
KCNIP3	3.19912	2.02699	1.72496	2.63818
RASGRP2	0.612543	0.309215	0.262952	0.314246
BMPER	11.3858	4.50802	3.79906	3.71981
KANK2	67.7242	32.2731	27.0453	34.8868
PCBP4	12.1261	7.48277	6.24633	8.37927
FAM86JP	1.21847	0.651704	0.543424	0.495452
EFNA4	5.83033	3.18353	2.64873	4.38301
TOX	0.986693	0.404823	0.335982	0.193811
TSPAN5	20.2663	12.2474	10.1625	8.65758
MTSS1L	42.0671	20.1929	16.6659	26.7734
SYNC	8.09486	4.62049	3.81332	2.91052
NCKAP5	0.931919	0.310172	0.255798	0.238396
KIAA0895L	1.96277	0.919884	0.757861	0.900745
PGM5	1.49599	0.772672	0.632462	0.98456
FAM156A	4.72058	2.49021	2.03808	2.12244
LINC01106	1.32017	0.370836	0.302887	0.400637
F2R	20.8919	9.24271	7.51453	6.02232
EPB41L4A-AS1	7.2844	4.20514	3.41315	4.23075
RASSF2	10.9116	5.34804	4.32581	4.21685
PITPNM3	3.00371	1.24535	1.00619	1.58182
CMTM3	43.4378	22.0717	17.7722	24.2182
CRIP2	1.51767	0.759743	0.610713	0.924569
GPSM3	2.45655	1.3364	1.07362	1.45958
NUDT3	7.39644	4.42314	3.53907	3.51788
CTD-2292P10.4	0.158717	0.0737802	0.058902	0.0500927
TRIB2	21.3225	7.60954	6.05755	6.12615
MEG9	2.42542	0.990072	0.786691	0.755589
PLXND1	23.9874	12.8305	10.1658	15.6797
KRTAP1-5	13.7481	3.43694	2.72113	2.48042
NACAD	2.55378	1.52231	1.19879	1.74111
DUSP10	5.00974	2.18129	1.70732	1.8347
PNMAL1	0.628171	0.266144	0.208308	0.235637
RP11-25K19.1	1.00678	0.316279	0.246475	0.245546
MALL	5.66599	1.60426	1.24456	1.77865
KLHL35	0.80482	0.373438	0.289527	0.352694
FHOD1	16.7349	6.11564	4.73754	8.01262
GALM	2.02502	1.14866	0.888991	0.994924
CAMK2B	0.135198	0.0418725	0.0321942	0.0622686
LIN7B	0.897891	0.340772	0.261968	0.507498
GREM2	8.72848	2.25751	1.73392	1.54976
LINC00847	3.64386	2.14956	1.65055	2.44913
RHOD	13.8234	8.85119	6.75808	11.2969
GLDN	0.56243	0.224949	0.171327	0.139562
FIBIN	6.63326	1.5446	1.16769	1.24879
RP11-103G8.2	0.657621	0.201052	0.151861	0.535814
C1orf145	0.300054	0.112756	0.0843589	0.2513
RP1-37C10.3	0.680125	0.129122	0.0941487	0.333954
NEFL	1.20697	0.587802	0.425945	0.580616
ADAMTS1	36.4082	15.9018	11.4792	8.91046
HOXA10	10.9086	2.96314	2.13598	2.76648
ZNF784	3.73527	2.02768	1.46066	2.54125
RGCC	54.6618	19.1924	13.7723	14.2982
PAGR1_1	13.9553	7.36963	5.2739	10.8034
FGF14	0.34264	0.0666512	0.0476503	0.0858307
EPHB3	1.41701	0.363609	0.25993	0.468768
CYS1	2.56614	1.55208	1.10239	1.99824
FMN2	1.85536	0.733888	0.518206	0.586173
GSTT2B	3.06866	1.50874	1.06482	1.62418
VASH1	7.33103	4.34812	3.05499	5.21099
OTUB2	0.582636	0.266417	0.187086	0.238568
SOAT2	0.290741	0.038483	0.0267215	0.120543
HDDC3	0.903857	0.413177	0.285443	0.367933
MIR940	0.551364	0.121051	0.0836046	0.652884
GAS6-AS2	2.32059	1.23124	0.847621	0.826404
C14orf132	25.2732	15.6805	10.7934	14.1535
WNT11	8.1876	1.65625	1.13923	1.77541
LRRC2	1.67604	0.393402	0.268265	0.280927
NR2F2	24.3388	9.43456	6.3954	6.33368
CTGF	212.213	76.3063	51.584	111.733
HOXA13	4.38464	1.53324	1.02882	1.14121
AC096559.1	0.20466	0.0371236	0.024835	0.0353263
RNF112	0.497738	0.133578	0.0833035	0.136318
CLDN4	1.77534	0.275235	0.167406	0.401868
LRIT3	0.0748304	0.0149565	0.00900839	0.0202789
SIRT5	0.964475	0.516815	0.308946	0.488933
RP11-680G10.1	3.58418	0.904565	0.531673	2.29721
RELL2	2.31973	1.07692	0.632833	1.45021
TMEM35	2.21128	0.814995	0.477239	0.413249
CATSPER1	0.216788	0.0645435	0.0375695	0.0439306
CITED2	115.508	60.3984	35.1188	49.7367
SRRM3	1.01524	0.557074	0.322799	0.748813
NR2F1	8.46902	3.82841	2.14538	2.96621
NGEF	0.34906	0.0753295	0.0420794	0.125971
STX1B	0.788867	0.298663	0.165522	0.349454
NPAS1	2.89539	0.919848	0.503075	0.994517
PRR15	2.10563	0.349382	0.190312	0.499253
MSH5	0.381746	0.219765	0.11904	0.177207
DIO3	1.32413	0.436042	0.235864	1.04654
AC005013.5	0.294001	0.0357121	0.0188487	0.139429
RP11-544I20.2	0.051926	0.0127328	0.00669467	0.0278648
LFNG	4.30822	0.458205	0.231865	0.380038
DKK1	166.741	30.5574	15.132	22.6814
GRM4	0.214388	0.0639413	0.0309899	0.0454674
CREG2	0.0800077	0.0228591	0.0110197	0.030082
FZD7	58.4455	31.0599	14.4633	24.6076
SULT1A2	0.212319	0.0588874	0.0274065	0.0829286
HOTTIP	0.2728	0.126325	0.0587897	0.0658737
FAM46C	4.0955	1.24278	0.574583	0.650755
SH3BP5	18.5868	11.0383	4.73522	7.49198
ARHGAP6	0.985247	0.379159	0.161562	0.199575
EXTL1	0.800911	0.150688	0.0632759	0.103894
C22orf26	0.242482	0.0742562	0.0296209	0.0606564
AC079354.1	0.0880164	0.0182125	0.00657018	0.0279617
SSTR1	5.85381	2.81087	0.876725	2.38157
RCOR2	0.803609	0.388009	0.114113	0.622014
MAMSTR	0.99376	0.263085	0.0689356	0.401301
KLF4	24.3788	10.7761	2.72798	9.64209
AC005013.1	1.27969	0.177631	0.0432891	0.163762
FAM65B	3.76508	1.35056	0.248709	0.966085
NBPF7	0.654585	0.0655719	0.011599	0.0232633
PGA3	0.0464294	0.0016162	0	0.0530252
LINC00161	0.324725	0.0187219	0	0.150677
