# Supplementary material for: MYR1-Dependent Effectors Are the Major Drivers of a Host Cell’s Early Response to Toxoplasma, Including Counteracting MYR1-Independent Effects
Source: mBio. 2018 Apr 3;9(2):e02401-17. doi: 10.1128/mBio.02401-17 (PMC5885026; doi:10.1128/mBio.02401-17)
Supplement: TABLE S2 [file mbo002183813st2.xlsx]

## Sheet: TableS2A
Table S2A: Figure 3A. A comparison of gene sets affected in a MYR1-dependent manner - MYR1-dependent ASP5-independent.
Feature ID	Mock infected	RH infected	RH∆myr1 infected	RH∆myr1::MYR1 infected	RH∆asp5 infected	RH∆asp5::ASP5 infected
NKX2-8	0.0163124	0.321128	0	0.367335	0.141376	0.0485937
ILDR2	0.00927686	0.0709733	0	0.0372271	0.0101926	0.0304618
INSM1	0.00178604	0.357457	0	0.244582	0.0377538	0.138368
GATA4	0	0.0627328	0	0.103865	0	0.0414605
ZNF541	0.0146967	0.0710184	0	0.0623144	0	0.0316743
TTC6	0.00108263	0.0318733	0	0.0161643	0.00224291	0.0173108
NPPC	0.0580066	2.7669	0.022128	3.81755	2.81924	2.08937
KCNG3	0.0068318	0.311352	0.00502051	0.220389	0.049955	0.341259
RBFADN	0.0344819	0.0627368	0.00138747	0.0250613	0.0546652	0.0160884
KCNK13	0.0740193	0.336116	0.00748408	0.478809	0.1547	0.147828
RP11-561O23.5	0.00400895	0.26966	0.00607431	0.0840052	0.0113866	0.0216881
ESR2	0.00410276	0.0650222	0.00170368	0.0327285	0.00625733	0.0302856
RP11-148K1.12	0.106501	0.479411	0.0153454	0.0511422	0.211398	0.246072
CHRNA3	0.00629493	0.15913	0.00566427	0.0363249	0.0326555	0.060136
GRM2	0.0186358	0.155692	0.00577843	0.289179	0.0166764	0.125923
CCNE2	0.4988	6.5707	0.248337	4.35457	0.734515	3.67234
WNT16	0.0209243	0.129335	0.00497726	0.154095	0.0477525	0.17657
FAM111B	0.650364	11.7183	0.459872	7.22236	0.695864	7.71382
TRIM71	0.00762671	0.0581242	0.00233417	0.0138939	0.0186219	0.0292303
KLHL23	0.2318	6.12458	0.325241	3.26477	1.77153	4.0682
VASH2	0.0464727	0.785294	0.042939	0.526304	0.0935183	0.292414
TPBGL	0.072039	0.52634	0.0289038	0.611295	0.185673	0.24699
CHST1	0.123223	0.265731	0.0155206	0.235751	0.11688	0.114817
NXPH3	0.154516	0.241425	0.0144795	0.251272	0.0879087	0.115901
RP11-6O2.4	0.039089	0.320254	0.0200779	0.0686535	0.0674303	0.0444675
ZNF367	1.73297	9.40318	0.623646	6.54138	1.39631	5.86462
POU3F1	0.0400754	0.356127	0.0236992	0.3277	0.0886676	0.192697
FABP5	0.367107	4.48157	0.306792	2.60693	1.28799	2.97005
KCNF1	0.418062	1.58577	0.11818	2.7917	0.601328	1.43891
RP11-61A14.2	0.152917	0.579288	0.0435852	0.0965482	0.182941	0.167849
LRRC8B	0.0385061	1.7566	0.134385	1.57229	0.257475	1.28791
LLGL2	0.0508434	0.118421	0.00918986	0.0629783	0.0250683	0.0431733
RAMP2-AS1	0.0100365	0.168844	0.0132954	0.141281	0.032803	0.0831197
CCDC88C	0.0226611	0.155113	0.01223	0.0995937	0.0493929	0.0803359
SHISA2	0.0255523	0.805109	0.0640047	0.528744	0.265407	0.494739
ZBTB8A	0.0907871	0.431177	0.0350712	0.248157	0.196822	0.297609
GJB2	0.0799762	4.94797	0.402881	2.25624	1.52725	3.20151
FAM27D1	0.0480681	0.253415	0.0206595	0.223516	0.0551933	0.0996717
AC020907.1	0.0196596	0.260855	0.0212689	0.218236	0.0512133	0.0754271
GPRASP1	0.0186201	0.0434819	0.00368698	0.0299923	0.00792819	0.0161085
PER3	0.622437	4.91188	0.420501	2.77889	0.775919	2.67183
RELN	0.00672338	0.0559621	0.00479582	0.0345936	0.0207799	0.0559856
AC008738.1	0.366818	0.422771	0.0366285	0.692182	0.323909	0.326098
FAM161A	0.317	1.28714	0.112124	0.707438	0.230294	0.687308
KIT	2.47457	1.23099	0.110711	0.708858	0.785374	0.688692
STOX1	0.0469358	0.457518	0.0433044	0.308043	0.173902	0.464657
ISM1	1.3294	3.05373	0.292155	4.09528	2.3818	2.61141
MEX3B	1.09427	3.83844	0.398624	3.1656	1.85672	2.31682
POLE2	0.668986	2.33488	0.244335	1.53691	0.54239	1.81351
BARX1	0.0157334	0.394782	0.0418299	0.54186	0.0963048	0.299978
RP11-58E21.3	0.0212667	0.193699	0.0207896	0.0528764	0.0579117	0.0771604
DDX11-AS1	0.0945433	0.391043	0.0425492	0.268002	0.0855075	0.146482
ULBP1	0.731445	7.94471	0.86663	5.5382	2.49859	4.8273
SV2B	0.00165167	0.0530071	0.00611423	0.0375497	0.0128877	0.0258984
FAM84B	0.115427	0.370553	0.042965	0.21675	0.283198	0.31058
LRFN1	0.593551	1.80192	0.21003	2.60995	1.21729	1.54775
TMEM100	0.373437	2.5963	0.308694	1.27586	0.74166	1.77202
KBTBD11	0.978833	4.44273	0.53856	3.49838	3.23664	1.98863
CCDC64	0.0415512	0.162017	0.0198487	0.164414	0.037914	0.0796282
PDXP	1.19113	4.70435	0.579982	6.94247	1.86749	4.82302
PHACTR3	0.0862758	0.0748472	0.00943815	0.0365509	0.0533874	0.0311541
C3orf80	0.791615	1.09854	0.141681	1.06089	1.02829	0.941269
COL2A1	0.0268156	0.132772	0.0174793	0.159118	0.0304969	0.0709106
IRF5	0.0527145	0.239844	0.0318538	0.25195	0.0845389	0.076765
MSH6	2.01257	7.79504	1.05981	4.29852	3.117	5.14209
HELLS	0.61729	3.06979	0.425632	2.22744	0.579939	2.86733
JAG2	0.149551	0.15563	0.0216495	0.103129	0.0594005	0.0733286
FBXL13	0.092968	0.279449	0.0391169	0.15391	0.114914	0.246842
RNF144A-AS1	0.0435181	0.275062	0.0398716	0.274324	0.0843234	0.276946
C2CD4B	0	0.349358	0.0516359	0.44694	0.103578	0.32391
GPR63	0.0524134	0.678222	0.101049	0.402687	0.367147	0.564026
TMEM52	0.0953749	0.358492	0.0539127	0.52162	0.128456	0.177782
WNT10B	0.0914963	0.635664	0.0982758	0.996134	0.237194	0.447701
BCL11B	0.0782002	0.34637	0.0536273	0.230489	0.168933	0.266952
ZNF607	0.220511	0.4525	0.0714861	0.170637	0.392127	0.386828
BARD1	0.577649	2.21605	0.35132	1.34954	0.463894	1.5111
PRSS36	0.211127	0.246852	0.0395332	0.372838	0.0812665	0.281122
GARNL3	0.165103	0.378611	0.0608253	0.195705	0.119586	0.17402
ST3GAL6	0.0263285	0.0683449	0.0110414	0.0407631	0.0256323	0.0892146
RP11-13P5.2	0.148424	1.39939	0.226788	0.993781	0.376392	0.737445
MSH2	3.21327	10.2715	1.66921	6.55412	1.8393	5.67339
CLSPN	0.822655	3.89497	0.642155	2.29717	0.734002	2.63611
AGPAT9	0.531238	1.58582	0.266379	1.23191	1.13458	1.29299
BCL2	0.403198	1.38435	0.232643	0.776742	0.497199	0.645558
CHAC2	0.246263	1.39176	0.235278	0.721599	0.362476	0.914183
TMEM221	0.24026	0.41907	0.0709394	0.333106	0.126445	0.175744
CEBPA	0.34991	0.478743	0.081511	0.811909	0.263969	0.379586
SLFNL1	0.19284	0.834436	0.14739	0.752542	0.372961	1.0234
RP11-161M6.2	0.223301	0.267027	0.0475451	0.204654	0.0645319	0.0230682
CTD-2535L24.2	0.314664	1.08411	0.195777	0.389577	0.381341	0.41932
TRPC3	0.19291	0.582721	0.105394	0.328106	0.153032	0.33007
RNF32	0.0488036	0.168388	0.0305391	0.0261673	0.0338861	0.0614876
RP11-303E16.8	0.623638	1.41034	0.256958	0.795203	0.721481	0.950306
SUV39H2	1.11749	3.54054	0.64677	2.53725	0.89915	2.51052
FAM65B	3.76508	1.35056	0.248709	0.966085	1.40499	0.962985
MLK4	0.0671045	0.489702	0.0914956	0.286805	0.163521	0.398153
PTGER2	0.534587	4.19329	0.794332	3.26975	3.10591	2.49821
RP11-867G23.8	0.215949	0.306884	0.0585016	0.378341	0.141079	0.363433
TMEM132E	0.134619	0.735902	0.140506	1.02662	0.193154	0.477145
CTD-2540B15.11	1.2791	1.50574	0.287513	2.49605	1.23957	1.42579
DONSON	3.26707	15.331	2.9392	10.1694	5.15562	10.4006
CD3EAP	1.20729	4.90707	0.949368	4.85867	2.48007	3.52732
CREB5	0.886748	3.02381	0.587819	2.2576	0.821282	2.05784
NRTN	0.201262	0.613855	0.12004	0.586355	0.200658	0.263599
RAD9A	3.73032	13.5014	2.64188	19.1152	6.17528	12.5592
TGFBR3L	1.12213	1.91045	0.381445	1.94725	0.831967	2.15736
COCH	0.293499	0.610807	0.122416	0.573161	0.454741	0.696696
TMPO	4.81244	18.3407	3.6922	11.4002	5.58719	11.315
MSX1	6.08078	23.7334	4.8114	24.7299	11.6121	14.3532
TRIM45	0.545701	0.768214	0.156441	0.861618	0.481068	0.789616
C6orf141	0.487038	1.04183	0.213944	0.865363	0.847934	0.704262
SRSF12	0.0798471	0.654602	0.134434	0.377474	0.128923	0.42876
FZD3	0.0617491	0.167077	0.0348399	0.125566	0.0438819	0.0832975
AC005329.7	0.0623857	0.232021	0.048476	0.208055	0.0489468	0.11607
ZIC2	0.00485614	0.208256	0.0440551	0.122916	0.0801219	0.028515
CTC-429P9.1	0.476072	1.61993	0.344145	0.815834	0.597745	0.668429
DUSP4	2.42999	3.36616	0.721796	3.86861	2.7341	3.17639
HAS3	0.304834	24.6434	5.30735	20.2114	7.53148	12.5633
MPV17L	0.0299118	0.105945	0.0230659	0.0565488	0.0363722	0.043264
GMNN	3.48146	9.62871	2.09649	7.36156	4.43242	8.07113
SPOCK2	0.0460395	0.221138	0.0481572	0.322686	0.0862441	0.191861
FAM117B	0.638066	2.15678	0.470905	1.52484	0.874791	1.44427
SNCAIP	0.39518	0.938689	0.205807	0.656178	0.339339	0.554154
ZNF551	0.150858	0.227827	0.050372	0.116407	0.255597	0.137806
CYP2S1	0.35956	1.64158	0.365359	3.34725	0.617205	1.39348
RP4-539M6.19	0.989551	2.80803	0.625199	1.0693	0.945046	1.93994
KCNK3	0.0375162	0.282287	0.0628688	0.599111	0.0547678	0.477833
HIST2H3C	0.331842	2.00827	0.449977	1.71734	0.912443	1.88429
PTHLH	1.18656	2.46369	0.553016	2.07572	2.49568	3.4073
BHLHE22	0.295438	3.06035	0.68934	2.06462	1.89144	1.97676
AVPI1	17.6355	28.693	6.49182	45.5801	38.882	32.6788
KCNK5	0.0269664	0.335861	0.0770842	0.530151	0.221204	0.397365
PTPN3	0.101886	0.533256	0.122609	0.33333	0.283473	0.325165
ZDHHC23	0.427307	1.34738	0.310393	0.654162	0.616901	0.870008
LONRF2	0.365556	1.17475	0.272412	1.05292	1.04674	0.817225
GJA5	0.476769	0.276947	0.064266	0.165872	0.227091	0.242566
RP11-661A12.9	0.15049	0.723636	0.168599	0.619575	0.215922	0.587647
HIST2H3A	0.407921	1.52077	0.354904	1.4365	0.663665	1.70917
ST3GAL5	2.35534	3.03136	0.714629	2.29596	1.72941	1.95253
ARTN	0.168901	0.432425	0.104356	0.333267	0.189067	0.293704
SLC10A6	0.755481	5.90545	1.42956	6.35059	3.57863	4.31777
EN1	0.21564	0.343192	0.0835911	0.387439	0.217036	0.256874
PRICKLE1	2.85669	2.60046	0.635477	2.09345	2.06081	1.83776
GCK	0.291133	0.454147	0.112023	0.537705	0.183442	0.486205
RASEF	0.0869074	0.410046	0.102316	0.245294	0.0949363	0.194545
PRPS2	7.18801	25.0909	6.29677	14.8251	11.8735	17.1775
ZNF718	0.564818	1.88811	0.474729	1.2273	0.744462	1.5525
KLF4	24.3788	10.7761	2.72798	9.64209	8.45722	7.29535
RP1-152L7.5	1.52676	1.32707	0.336101	0.749616	0.379307	0.610053
TCHH	0.00825899	0.22258	0.0564011	0.167469	0.103912	0.171831
SMAD6	3.98476	3.21629	0.826134	3.54214	1.91184	2.55282
SNAP25	0.665135	4.08405	1.06036	2.06504	2.06286	1.81156
KCP	0.0332564	0.0663108	0.0172278	0.0415304	0.0412119	0.0102514
MBOAT2	1.39296	3.31388	0.865004	2.28862	1.16177	1.9158
ARHGEF4	0.636575	1.36558	0.35673	1.6227	0.774882	1.11604
LRRC4B	0.117512	0.244511	0.0641469	0.212026	0.0933261	0.122116
PTGER4	0.604697	2.32993	0.611258	1.41052	1.12448	1.44699
SLFN13	0.0906652	0.617026	0.162028	0.305111	0.210613	0.354982
NEDD9	0.595118	0.917724	0.241124	0.833514	0.241031	0.670503
IGSF9	0.0523508	0.148702	0.0392873	0.238842	0.0599541	0.13687
OSBPL6	0.580857	1.68729	0.447039	1.04819	0.71299	1.10804
CCDC85C	0.596586	1.03486	0.275105	1.47202	0.697929	1.00085
AGPAT5	3.06091	11.0655	2.94239	6.86432	4.05398	7.26589
INHBB	3.42519	2.20234	0.590326	2.68285	1.50793	1.22445
FKBP5	0.52313	3.41352	0.915573	1.84721	1.04961	1.45029
KCNJ8	0.657404	1.29709	0.348862	0.909507	0.927712	1.25461
PEG10	2.26658	5.8455	1.57593	3.45985	3.10329	5.29947
SYNM	0.513061	2.00517	0.54506	1.33674	1.26654	1.6472
PPARGC1B	0.0617891	0.282499	0.0768478	0.219175	0.240038	0.28212
DEF6	0.322543	0.314225	0.0854927	0.237068	0.168208	0.263917
TMEM240	2.24238	2.84371	0.776003	3.55641	1.29943	2.00655
GAL	19.5812	26.4459	7.23516	37.9435	13.3466	30.7634
PSMG1	6.44165	23.599	6.46878	15.6216	15.42	18.8526
NEFM	1.37961	2.19413	0.604667	1.28453	1.21892	1.8515
RP11-253M7.1	0.57755	0.39178	0.108685	0.187054	0.260135	0.281632
PRR5L	0.644791	1.34245	0.37442	1.63027	0.858065	1.45006
AKAP1	3.84478	11.7447	3.28718	10.6015	7.53265	9.45199
RP1-27O5.3	0.308925	1.56311	0.437973	0.894362	0.566309	1.02523
PM20D2	1.24266	5.83044	1.63675	3.29488	2.33847	4.58845
FOXO1	0.953116	3.75876	1.05559	2.66313	1.40208	2.1211
CECR6	0.114652	0.275768	0.0776066	0.253849	0.142268	0.173014
ADRBK2	0.214936	0.617308	0.174938	0.27707	0.292068	0.378191
EFNA5	0.680145	0.989778	0.281188	0.611265	0.514533	0.715343
NUP210	0.0127326	0.0981749	0.0280017	0.212209	0.043647	0.101078
NRGN	0.408192	0.941993	0.270267	1.51009	0.596258	0.703261
C16orf93	0.648981	0.874753	0.252427	1.34617	0.525612	0.645899
SLC35F2	2.25661	6.56109	1.896	4.18115	5.00081	5.60697
HOXD-AS1	0.0621344	0.217298	0.0628071	0.0958492	0.113414	0.129222
PRR19	0.679376	0.787877	0.229022	1.33536	0.598884	0.591473
RP11-855A2.5	0.97449	94.2735	27.4736	95.4765	52.4762	58.0772
C14orf182	0.103167	0.521979	0.152388	0.528506	0.444013	0.565048
KCNH1	1.2537	2.07513	0.608196	1.89709	1.10596	1.95452
SPTLC3	0.174163	0.204868	0.0603155	0.1038	0.116685	0.112117
RDH8	0.422127	1.50281	0.443988	2.04601	1.10106	2.62434
USP51	0.394301	0.374242	0.111813	0.199252	0.228557	0.340854
PROSER2	0.131211	0.347394	0.10402	0.472529	0.318489	0.302631
JADE1	1.39004	3.31301	0.992603	2.51865	2.44203	3.15576
ING2	5.24977	7.10387	2.12858	5.0344	3.24477	4.62983
CLN6	3.59951	11.8492	3.58076	18.2195	6.77405	12.3014
KIAA0922	1.98827	2.6888	0.814948	1.49413	1.61064	2.09489
BMP2	5.71739	22.0616	6.7227	14.3348	10.6629	17.3543
ZBTB14	2.19853	3.59219	1.09718	2.45751	2.01443	2.96849
LINC00937	0.087291	0.306664	0.0938599	0.214643	0.10471	0.281516
SCML2	0.398227	1.15837	0.356438	0.843417	0.510032	0.854034
E2F5	0.909429	1.83074	0.56343	0.949558	1.13188	1.15952
C22orf31	0.513755	0.542945	0.167512	0.69838	0.259284	0.413388
NQO2	9.57579	26.9681	8.32778	35.4623	14.8228	35.1735
GNAZ	0.537689	2.1204	0.655436	2.76057	1.0097	1.6209
ID3	11.4361	14.6113	4.51936	21.0841	10.4684	14.1547
EPHA4	1.34908	1.22256	0.379113	0.704122	0.556998	0.738203
NCR3LG1	1.62965	14.4083	4.46815	9.44764	6.99852	10.6498
ABHD3	0.789736	3.9169	1.21683	2.67824	1.62661	2.20892
SSTR1	5.85381	2.81087	0.876725	2.38157	1.74605	2.08721
FAM60A	1.23597	9.73612	3.04648	6.07908	6.30268	7.8826
AUTS2	1.90463	6.17663	1.93468	5.27865	2.38342	4.20942
KCNMB3	0.219264	0.494383	0.155058	0.205708	0.179712	0.29977
ZNF418	0.312387	0.584106	0.183637	0.384096	0.286886	0.486844
BDH1	0.308296	0.932136	0.294689	0.974131	0.458533	0.713266
WEE1	4.93333	8.1593	2.59608	5.40436	5.54351	7.09809
RNF150	2.46896	3.97877	1.26698	3.06477	2.43829	2.95363
ID2	9.32264	21.1417	6.73399	17.4861	9.73622	14.8276
DLEU2	0.366348	0.599478	0.191733	0.401979	0.309258	0.623203
TFAP4	2.26062	3.71186	1.18942	5.25359	2.70872	3.68268
EFR3B	0.131867	0.274025	0.0882673	0.285125	0.125725	0.276565
GJA9	0.102677	0.305506	0.0986593	0.129537	0.189992	0.197966
GPT2	4.07828	6.42229	2.08082	8.57396	4.32689	5.76939
DSN1	3.25655	5.52509	1.79556	3.26788	2.48389	4.19336
ANKRD13B	1.62152	1.84083	0.60054	3.07616	1.06079	1.45936
BAG2	9.11176	7.55785	2.4675	5.1261	5.54069	6.85131
NUDT11	2.41538	6.73229	2.21136	4.68602	3.46813	5.18204
RP11-320M2.1	0.216582	0.258709	0.085422	0.137989	0.158323	0.125193
ANP32A	4.83744	6.63255	2.19013	4.08811	4.74567	4.44267
SLC25A10_2	3.7963	5.09793	1.68367	8.00981	2.79783	4.60384
OXCT1	3.26442	6.61045	2.18885	4.07799	3.1809	4.92646
ZNF620	0.138692	0.381629	0.127655	0.170665	0.257301	0.368745
SHISA9	0.28486	0.756195	0.253069	0.64329	0.319588	0.622795
ZNF385D	0.095895	0.217976	0.0732432	0.173084	0.107323	0.135808
UBR7	9.71125	21.1084	7.11188	13.0649	14.5118	15.1496
ENOPH1	9.28564	20.5343	6.92828	12.7185	12.1013	15.8618
NAT8L	0.181237	0.353903	0.119537	0.683328	0.28682	0.366787
DACT1	2.88661	11.9318	4.03169	12.3939	8.00181	12.951
RBM34	0.71709	1.05505	0.357941	0.61734	0.743148	0.791807
USP31	1.20901	4.39625	1.496	3.09088	2.23606	3.75734
TTYH2	0.163442	0.227119	0.0772952	0.230363	0.153054	0.100513
ARG2	1.38285	4.11376	1.40081	2.82373	2.27553	3.43867
ID4	0.21529	1.77141	0.60552	1.52469	0.972818	1.40201
STMN1	9.98776	20.2373	6.96929	15.2249	9.65067	15.6946
GPAT2	0.312699	0.560612	0.193246	0.601531	0.240038	0.47049
CUZD1	0.371675	0.636828	0.220118	0.336315	0.257683	0.432271
CHSY3	0.664438	2.47917	0.858253	1.55843	1.34781	1.29937
NEFH	0.568698	1.67107	0.582055	1.55725	1.23671	1.52235
MCM9	0.820354	2.00149	0.700517	1.12342	1.08274	1.66667
ABCG2	0.25788	0.660762	0.232815	0.314588	0.35956	0.507783
KIF26B	7.84378	7.95216	2.80213	7.41886	4.20365	4.6918
BVES	1.56582	5.47726	1.93298	3.02425	2.64765	3.20115
FOXD1	4.74833	5.72346	2.02608	5.77758	4.14184	4.35143
ADORA2B	6.73523	14.9918	5.3291	18.6252	8.76118	10.8932
RBM26-AS1	0.219787	0.351551	0.125352	0.280283	0.200222	0.346435
CDKL1	0.265843	0.340387	0.121522	0.251413	0.166133	0.345114
ELMO1	0.390746	0.553243	0.198291	0.552587	0.343813	0.502113
FOS	1.77171	26.856	9.62893	29.5752	23.9743	20.4471
PKP4	2.54788	4.97428	1.78417	2.7336	2.69961	2.81946
RHBDL1	0.623594	0.805899	0.289339	0.955396	0.383906	0.768863
RP11-307E17.8	0.840694	2.14989	0.772469	1.11063	1.25421	1.10607
SCLY	0.0945842	0.412266	0.148159	0.689286	0.223759	0.612741
ULBP2	1.05767	2.7055	0.97397	2.33924	1.20426	2.22279
PODXL2	1.20664	2.01213	0.726034	2.59225	1.21449	1.79141
AREG	2.20761	7.48737	2.74365	10.8367	15.9934	10.3704
ARL6IP6	2.48613	4.55045	1.67858	3.03642	2.63782	3.62677
QRICH2	1.05812	2.04889	0.756152	2.2237	1.443	1.65255
RASSF7	2.39637	2.33441	0.863783	2.99807	1.57801	1.8987
ZNF69	1.01546	1.26154	0.467104	0.863734	0.473354	1.26031
ULBP3	1.14335	2.08811	0.776794	1.28858	1.41114	2.14827
BRSK2	0.128819	0.272849	0.101586	0.320181	0.111458	0.171492
TMSB15A	0.87825	2.6047	0.969869	1.85025	1.29512	2.04074
LA16c-306E5.3	1.59319	2.26503	0.846941	1.00205	2.31319	2.13691
PARP16	1.58648	2.30335	0.864942	2.46584	1.50949	1.92543
PDLIM3	0.108363	0.300071	0.112706	0.352589	0.181034	0.322963
SOCS2	2.01651	15.0553	5.65731	10.911	13.3735	14.6265
POLD3	2.52789	6.28009	2.36087	3.52914	2.68058	4.07887
SKP2	4.58313	5.08771	1.92165	2.96505	2.74505	4.49694
USP49	0.445444	0.7539	0.285991	0.485858	0.33117	0.618291
NOP56	31.9728	91.0552	34.56	88.3437	72.0202	91.9177
RP1-130H16.18	0.840078	3.28647	1.24823	2.06124	1.67824	2.15275
ACACB	0.309113	0.394203	0.14977	0.346276	0.254195	0.256
ZNF703	30.2666	29.7823	11.3321	40.7976	23.984	22.4966
SKIDA1	0.274847	0.446848	0.170642	0.234942	0.301164	0.316267
PAICS	20.4826	52.464	20.0652	31.0568	34.344	38.1508
FAM185A	0.669365	0.8887	0.341537	0.47298	0.647356	0.838563
TMTC4	1.31335	2.02476	0.778194	1.24104	1.16783	1.4046
DISP1	1.1913	1.32592	0.511448	0.911343	0.652096	1.27422
CITED4	7.48598	20.6757	7.97699	21.947	12.1917	16.2705
EGR3	2.53542	12.4651	4.81776	9.33135	6.67816	6.60103
CDCA7L	7.97385	11.7426	4.54366	7.77375	8.30086	8.92981
FEN1	1.19072	2.43644	0.943756	2.58796	1.70142	2.95161
ITPKA	1.65867	1.7944	0.695261	1.6095	1.24363	1.15593
OLFM1	0.919624	1.52061	0.589993	1.06331	0.932136	0.88564
CISD2	7.10896	10.4851	4.09343	6.85467	7.81221	9.94793
CNNM1	1.66038	1.43924	0.563144	1.22078	1.19131	1.42698
C3orf70	1.24128	1.86162	0.728728	1.25681	1.22832	1.6365
SLC25A29	2.24198	7.6331	2.98894	10.1903	4.92162	6.13749
HIST2H4B	1.82227	2.99084	1.17414	2.13759	1.5121	3.30362
ABHD6	2.05272	2.59823	1.0206	2.40708	1.98373	2.66785
CTD-2116N17.1	0.439316	0.931482	0.367668	0.774193	0.600268	1.26233
PAXIP1	1.40077	3.56853	1.40887	2.04253	2.01376	2.80187
POLR3K	7.04225	14.9303	5.90478	14.1984	10.1944	14.5091
TADA1	2.33406	3.03632	1.20089	2.05264	2.50547	2.88952
BTG3	8.82244	54.6277	21.6093	35.9509	32.6082	43.4052
MAP6D1	1.88228	4.02189	1.59545	5.10421	2.63785	3.86599
SRSF7	21.4059	44.7842	17.8386	31.2487	33.3808	40.9536
CHEK1	2.10419	4.88963	1.94817	3.04097	2.39936	3.01328
KCTD14	0.858893	1.56155	0.622792	1.52578	0.888874	1.44481
GMPS	6.63365	14.1325	5.64437	9.34133	7.22581	10.5776
RP11-613M10.6	4.41451	11.4356	4.59655	6.91124	7.48051	8.61222
MCM6	8.24603	17.558	7.05962	11.6228	12.9389	13.7429
ADPRHL1	0.625428	0.955421	0.386853	0.961677	0.816377	0.6838
CLCF1	3.4175	8.51012	3.44682	18.1347	3.97838	10.8394
AP3M2	2.10136	5.29182	2.14345	3.1505	2.80832	3.77826
CHST10	4.42816	7.56213	3.06319	8.57584	5.74264	7.06149
CAMKK1	2.8902	2.53637	1.03141	3.58479	2.18054	2.59289
CAMK2A	0.167643	0.214287	0.0877436	0.232043	0.0797112	0.133686
FAM57A	21.4213	42.5988	17.4543	57.0534	28.7971	48.8654
RPL23AP53	1.42295	3.91585	1.61219	2.57129	1.7447	2.47556
KLF2	10.4623	14.3543	5.934	17.2656	9.59934	8.60532
DYNLL2	16.5428	32.5872	13.5575	34.6561	22.2019	28.1107
HAUS2	3.95179	8.62915	3.59959	5.99201	5.30782	6.8802
SETD6	2.38951	3.77792	1.58053	3.2619	2.69512	3.85916
PITX2	0.526808	0.587133	0.246022	0.554071	0.4655	0.465961
NT5DC3	1.34999	2.09331	0.885721	1.58439	1.45877	2.00958
FZD8	5.44902	22.3224	9.46668	27.6139	14.237	20.5158
SET	70.5486	124.144	52.8082	74.7005	93.7778	98.8623
TPRN	4.38654	5.77208	2.45632	7.50977	4.03079	4.92379
ARHGAP6	0.985247	0.379159	0.161562	0.199575	0.365049	0.387396
NDUFAF6	0.921962	1.17152	0.501096	0.90546	0.984657	1.06877
RPL36A	3.96873	2.19434	0.93899	2.06075	3.91885	2.62965
NRG1	2.07149	9.95512	4.26414	6.79116	5.33291	11.1852
SH3BP5	18.5868	11.0383	4.73522	7.49198	8.4254	7.06961
GPR125	5.73708	12.4226	5.33181	7.29767	7.74184	9.78527
CMTM4	4.65609	8.61905	3.7017	5.50648	4.76126	5.16803
DZIP1L	2.05159	4.48397	1.9332	4.93955	3.70236	4.4573
GABBR2	1.51855	1.09744	0.475532	0.850958	0.692485	0.620719
RRP1B	8.47422	22.8403	9.89984	16.099	16.2149	18.8125
THAP7	9.95593	13.614	5.90964	20.0994	9.84081	16.298
RHEBL1	0.379647	1.52588	0.662459	1.97007	1.3007	1.6579
HMGB3	3.41813	5.84629	2.55412	2.9137	3.01279	3.80178
PIK3C2B	0.273962	0.269898	0.118007	0.272833	0.146205	0.159123
PELI3	2.30136	3.48699	1.52558	4.58157	1.87737	3.43946
SULT1C4	0.0195225	0.366189	0.16038	0.23801	0.196179	0.155929
SLC25A33	3.93182	10.9277	4.80716	8.07322	7.20946	9.03875
IL20RA	0.316712	0.502933	0.22202	0.445111	0.257599	0.410918
TIGD5	3.92413	4.87344	2.15325	7.0162	4.50341	5.99748
HSPB11	2.93167	4.20574	1.86002	3.20087	2.31905	3.9003
CENPN	3.07126	7.41843	3.29601	4.66118	4.94953	5.49209
RASIP1	0.245713	0.310611	0.138067	0.3346	0.216007	0.304063
CCDC78	0.864372	1.34783	0.599547	1.42913	0.750664	1.04835
PXN-AS1	1.73297	2.79905	1.24509	3.19995	1.91384	2.97121
DBR1	3.85236	6.4762	2.88285	4.15135	5.08046	5.80233
KCNK2	5.34999	7.01139	3.12891	3.7584	4.26579	4.11506
B4GALNT4	1.98905	2.50729	1.11904	3.51905	1.51236	1.77883
GIPC3	0.168209	0.289976	0.129785	0.446293	0.214514	0.156413
KPNB1	35.132	69.4915	31.18	42.4378	54.5065	56.0234
UBE2S	50.9524	124.346	55.8533	169.933	78.3141	157.975
BCOR	2.31705	9.64202	4.33437	8.39699	5.412	7.24048
ARRDC2	7.04878	12.6732	5.6974	15.9668	9.68947	12.2469
RANBP1	16.6878	30.5374	13.7544	23.6758	23.3202	27.3297
ODC1	39.3407	77.7479	35.084	66.9697	59.9925	73.1958
LRRC45	3.16563	3.40744	1.54317	4.02089	1.86019	2.90609
SH3RF1	4.77431	5.82634	2.64229	3.63054	4.06029	4.28903
CTD-2228K2.5	1.99808	3.49877	1.589	4.76042	2.56231	4.06396
BEGAIN	0.780214	1.19803	0.544919	1.30097	0.720767	0.944238
PCDH7	2.46332	3.49534	1.59284	2.89187	3.1239	2.304
ZNF786	1.89423	1.52462	0.695038	1.23222	1.63428	1.42249
H3F3A	33.1707	64.9151	29.6304	46.3201	47.8925	48.2533
RP11-512M8.5	2.78903	3.77068	1.72229	1.66128	2.08903	1.76997
FOXRED2	3.24107	4.82663	2.20476	6.31156	3.26621	4.08213
FERMT1	0.473877	0.979605	0.44809	0.749312	0.52272	0.937646
NCL	68.8888	172.03	78.9724	108.725	114.583	140.695
NFKBID	1.69816	1.69718	0.780906	2.66458	1.4238	1.46465
SNHG1	11.3896	32.7966	15.1067	27.1658	22.3864	26.2743
NCAPD3	2.60699	4.83038	2.22975	3.21029	2.93289	3.57688
FAM46C	4.0955	1.24278	0.574583	0.650755	0.932284	0.970388
GOLM1	12.8146	23.9216	11.0711	14.664	15.0481	17.0689
YWHAH	49.5396	83.4352	38.632	63.3363	53.4898	61.9848
RAB6B	0.365571	0.837002	0.38783	0.578703	0.542065	0.555853
CBX1	16.2067	21.1974	9.83376	13.4492	16.7125	17.3676
RASSF3	5.84227	14.4746	6.73342	8.0374	8.63233	10.3196
FZD7	58.4455	31.0599	14.4633	24.6076	21.3562	21.8832
SS18L2	2.83057	5.48528	2.55496	3.13203	3.90053	5.03087
PUSL1	8.32327	10.2993	4.81382	13.5016	7.22746	10.4663
COA7	7.19074	13.2482	6.19325	10.9906	11.8598	14.1992
PTPMT1	2.0458	3.87382	1.81588	2.82349	2.28163	2.94093
RPA2	18.8293	29.2728	13.7258	26.1417	21.2769	26.9671
TOB1	8.53446	9.53603	4.47337	6.10472	8.21805	7.20597
CTD-2547E10.2	2.27052	5.49472	2.57959	4.26542	3.62906	8.89744
BDNF	0.436704	1.16094	0.546288	0.580689	1.30049	0.854917
PRMT6	9.89713	11.3943	5.36418	8.30501	10.292	10.9147
UBE2F-SCLY	5.61097	10.9817	5.16995	10.4775	7.52776	9.46393
ACTR3B	0.889671	1.24688	0.589159	1.06623	0.82148	1.29538
SLC35G2	1.46451	3.26718	1.54462	2.20691	3.09809	3.16211
RAB40B	2.32641	2.36402	1.11841	2.02478	1.51024	1.62551
FN3K	0.646241	1.06515	0.503924	1.03785	0.687995	0.914594
GDF6	8.42191	2.64802	1.25313	3.17314	3.40801	2.68055
ING5	3.54306	6.69611	3.16962	7.23317	4.62787	5.98705
NOLC1	18.6644	63.8408	30.2519	43.0519	41.0436	49.6763
ADCK2	3.27085	5.17393	2.4525	7.12471	3.75545	5.28689
RP9P	5.82435	3.54702	1.68879	2.99715	2.23742	3.03021
UBL4A	23.5072	33.0036	15.8095	43.6286	20.7284	37.1713
GSDMB	1.08913	1.12686	0.540275	0.994643	0.592051	0.654994
C9orf40	4.11907	5.79157	2.77736	4.72226	4.09006	5.05183
COX20	2.5467	3.72668	1.78927	1.88999	3.25024	3.29093
TUBGCP3	2.95685	4.74074	2.28106	3.15995	3.27821	3.69908
RNF157	2.45477	2.16963	1.04511	3.1226	1.52691	1.98331
C9orf142	14.6532	16.4415	7.92499	20.3403	11.2023	15.6352
GDF1	0.595238	1.43601	0.692399	2.25114	1.29426	1.24541
PINX1	2.14949	5.03763	2.42934	4.19362	3.5041	5.60151
GEM	12.9659	23.2232	11.202	18.0364	17.9628	23.2178
E2F7	1.22233	2.26151	1.09132	1.3824	1.24858	2.32932
WI2-3658N16.1	1.9938	2.59988	1.25618	1.68374	1.59195	1.96476
FAM216A	2.71591	3.22664	1.55914	2.13607	2.3561	3.21222
RP11-347C12.2	2.3335	3.8033	1.83973	2.86797	2.51623	4.5208
EXO5	2.47489	2.96145	1.43537	2.69911	2.57973	3.34403
ATF5	8.98852	22.9803	11.1469	36.9809	17.6867	24.5847
AC093627.10	0.264281	0.839661	0.407495	0.538317	0.526052	0.586483
FKBP4	31.3153	73.2767	35.6043	94.0251	60.8566	88.9621
HAUS7	1.66214	2.32261	1.1309	1.91943	1.55083	1.55935
RBBP7	9.29217	13.1955	6.46378	8.36241	10.1258	9.87552
GCSH	1.10003	1.47018	0.721015	1.25586	1.11588	1.87621
ENOSF1	1.27413	3.02819	1.48561	2.18406	1.90479	4.37562
MPP1	1.09011	2.16367	1.06155	1.89885	1.60502	1.5391
PRKAG2	1.68173	2.07349	1.01949	1.39737	1.13617	1.17401
POLR1E	11.2234	33.0847	16.2983	25.9594	22.1531	29.2903
TMSB15B	0.575621	1.06911	0.526796	0.621097	0.60396	0.842913
PER1	1.19652	3.54516	1.74871	4.39825	2.40054	2.27231
PPP1R3C	16.6532	9.12915	4.50977	6.18575	15.8377	14.8688
HSPA12A	3.82549	8.00689	3.96086	5.81411	4.42229	5.66555
DIS3L	2.96565	3.41911	1.69414	2.09486	2.39369	3.14002
SPAG4	0.763735	1.08971	0.540046	0.971607	0.667177	1.14487
SRSF2	73.0504	138.619	68.7416	119.192	111.871	112.642
TREH	1.58194	1.80524	0.895556	1.41233	1.38382	1.4551
LRIG3	5.80166	4.17639	2.07311	2.19184	4.07357	3.7081
CDIP1	4.3152	6.38436	3.17424	8.13362	4.32194	4.96258
GPHN	1.18435	1.87699	0.941138	1.25308	1.07622	1.39166
SMYD4	1.98356	2.66755	1.34144	2.78362	1.99274	2.93187
TAF4	1.19794	2.22003	1.11699	1.77659	1.73779	1.95159
SIN3A	3.81986	8.56844	4.31642	5.25482	5.47629	5.75868
NDUFAF2	16.9141	27.579	13.9305	15.8996	21.3119	23.4137
ACYP1	2.21625	1.59843	0.809296	0.890746	0.910725	1.54993
EPHB4	14.4577	15.1354	7.67202	21.1963	10.6309	11.913
SLC25A13	3.68622	8.49112	4.30599	4.99416	6.22364	6.30754
SNHG15	8.34647	12.925	6.56269	15.7736	9.54299	13.5912
CNN3	50.1645	70.9985	36.061	47.4029	54.4301	59.2588
LRP5L	0.584977	0.77097	0.391749	0.675477	0.528578	0.776054
GALNT14	2.74287	3.59879	1.83162	4.96916	2.00917	3.4136
PGBD2	1.273	1.85693	0.945645	1.07409	1.47873	1.73132
FAM171A2	2.68031	2.0234	1.03326	2.43123	1.54477	1.47512
PGAM5	9.68109	18.2762	9.33311	24.8272	15.3032	16.7123
SPATS2	2.36678	4.94739	2.5267	2.68253	3.13092	3.64895
HNRNPD	19.7582	34.4191	17.5883	26.2153	23.2088	23.6369
ALDH1B1	10.7582	25.3248	12.947	23.0791	18.8042	25.0058
RP11-706O15.1	3.16514	6.97886	3.57208	5.96781	4.77736	5.80037
GRB10	3.39597	4.12335	2.11086	3.59751	2.47341	2.97298
ZNF250	1.00097	1.12795	0.578893	0.831476	0.798438	0.9117
PCNT	3.27276	4.17966	2.14584	2.87882	2.83884	3.15131
ENDOD1	1.80159	2.20288	1.13099	1.42359	1.6742	1.75926
NMB	4.64597	6.82868	3.50867	9.41628	4.08175	8.00806
POLE3	23.8747	49.5692	25.4917	39.3609	38.6895	42.4579
C9orf91	3.37193	6.0697	3.12463	5.98871	4.33148	5.6483
DKC1	17.4547	41.2185	21.2776	28.2385	34.4095	33.8231
ARGLU1	15.0835	26.4703	13.6685	16.1294	19.646	19.2014
SOCS2-AS1	0.665523	1.41607	0.735141	1.28887	0.944844	1.68135
TMEM38A	0.437159	0.571191	0.296566	0.672722	0.341975	0.299265
PBX3	5.01699	5.10649	2.65341	3.52701	3.31349	3.89871
SNHG12	5.75702	10.1114	5.2588	8.80304	6.97383	7.88464
PRPSAP2	2.41493	1.81001	0.942111	1.13129	1.85356	1.66704
FUT10	1.67454	2.57473	1.34037	1.57896	1.80474	1.91841
SFXN1	6.19416	14.08	7.33649	9.36088	10.8333	11.4896
RBFA	6.14307	7.47854	3.89766	7.26206	5.69647	8.07927
UCK2	14.4453	28.0298	14.6114	29.4211	20.1773	29.186
TMEM51	7.71526	13.9958	7.29969	15.1503	9.13908	13.7619
CACYBP	9.03839	13.6172	7.10256	9.52564	11.7587	12.7105
SEPHS1	9.91035	22.5576	11.7679	18.3408	22.6851	17.9105
FAM101B	36.4364	60.402	31.574	67.2584	43.7311	69.2744
TPMT	4.55553	5.20307	2.72252	2.94717	4.09371	3.84806
CASP6	2.56433	4.52589	2.37284	3.15188	3.45586	3.64786
SETD8	10.1792	13.8575	7.26666	10.5975	10.1784	9.65912
HOTAIR	3.52903	3.91066	2.05264	2.69915	3.12477	3.01121
CLDN23	2.88026	2.34751	1.23231	2.86235	2.22186	2.593
SERHL	1.41069	2.40297	1.26163	3.31727	2.15953	2.33786
VKORC1L1	10.6472	18.8107	9.90743	12.3209	13.4657	15.5596
MAGEE1	0.84538	0.99698	0.525298	1.00275	0.757511	0.992348
PITPNM1	11.1843	18.4141	9.72387	26.0939	12.871	16.8863
CTDSPL	10.5163	10.4385	5.52741	7.68862	7.81766	7.39574
IRX2	1.50163	3.74792	1.98686	2.89211	3.00194	2.81596
KLHL26	1.93671	3.66105	1.9409	6.09872	3.16614	4.68241
FLAD1	7.84506	14.1403	7.50266	17.7764	10.0435	16.83
FBXO41	1.31968	1.78246	0.946869	1.92495	1.47382	1.43088
KHDRBS3	1.41575	2.51074	1.33637	2.1175	2.19592	1.87036
TFDP1	28.7553	49.8566	26.5372	39.6314	36.6827	36.8976
BOLA3-AS1	1.35533	1.91558	1.02028	1.27533	1.15124	1.65649
PDCL3	6.0449	6.47937	3.45764	4.58478	6.42933	5.47254
DGCR8	11.707	15.8613	8.46636	16.7992	12.0406	13.7717
NAF1	1.83376	4.91432	2.62531	4.5176	3.4815	5.02952
PABPC1L	2.08565	2.40215	1.28353	1.69748	1.36451	2.13915
FBL	50.7139	90.5298	48.3738	109.68	63.3031	90.749
ACTR5	4.31051	5.47656	2.92906	5.54619	4.74327	6.56172
STAMBPL1	4.53808	3.34727	1.79374	1.80913	3.27235	3.53492
URB2	4.89052	14.6253	7.83989	13.7503	12.4898	14.8216
GABBR1	2.43278	3.97001	2.12889	2.95341	2.16289	3.07161
SARM1	4.08749	6.81837	3.65786	7.92504	5.70671	6.29517
LRRC24	1.1262	1.02503	0.55074	1.31272	0.685268	0.523789
NCAPH2	11.2087	17.0879	9.18287	24.5947	12.6507	18.0958
ALKBH2	6.31787	8.42461	4.52898	10.5759	6.57841	10.8559
CAMSAP1	3.80018	7.59213	4.08778	6.30173	5.52626	5.70232
ICOSLG	2.85954	1.8166	0.978654	3.29176	1.16159	1.09253
BOK	23.7922	35.086	18.9047	47.7739	27.933	39.9051
APITD1	1.91269	1.28666	0.693656	1.01368	1.24144	1.49653
DDX55	2.61313	5.14712	2.77516	3.1566	3.9423	4.47701
UCK1	16.4373	26.2703	14.1838	32.6407	18.2768	28.0851
HTRA2	8.40921	21.5946	11.661	26.349	13.2273	22.1838
POLR2H	8.16377	12.946	6.99909	13.181	9.48034	12.4879
ISL2	3.18379	3.25243	1.75841	4.09748	3.9101	2.46902
SUMO2	55.7002	98.5375	53.4249	62.2949	82.9636	77.6732
HOXC11	4.13116	5.26328	2.8538	6.15404	4.34913	5.39047
HNRNPF	54.9834	180.109	97.8657	132.626	138.483	144.435
FN3KRP	8.12062	11.012	5.99007	12.7458	8.13051	11.5708
PXMP2	4.72738	6.09553	3.31613	6.81978	4.90512	5.5991
ISOC1	6.12007	18.9661	10.3222	11.8286	16.2254	18.1878
CORO7	0.76845	1.55361	0.845811	2.21448	0.730512	1.17625
LSR	1.06027	1.10795	0.603293	1.598	1.16712	1.20769
SLC23A3	1.83289	1.99385	1.08623	1.51318	1.58706	1.63987
C6orf136	3.44078	4.01052	2.18514	4.81702	3.2226	3.29809
H2AFZ	48.1444	97.9058	53.4099	73.0081	76.8407	85.102
ZBTB42	1.3547	3.38314	1.85	4.02	2.32208	2.74932
HN1L	15.2947	28.4939	15.5849	28.6925	19.3277	27.9047
POGK	7.74878	14.6564	8.02349	10.9817	11.4897	11.5622
SLC25A22	7.45243	11.0597	6.05468	14.603	7.75025	9.67
RBMX	14.4103	25.87	14.1691	17.8795	18.6827	21.2922
PRKX	1.12749	2.31793	1.26999	1.65079	1.67802	1.69167
ANKRD13A	9.26729	10.8457	5.94294	7.33557	7.86094	8.16628
HSPA14	3.46855	6.8999	3.78761	4.87457	4.92875	6.05735
C1orf233	5.74602	5.25047	2.88285	7.37515	3.5898	4.35353
FAM47E-STBD1_2	2.18196	3.48327	1.91263	1.81932	4.02384	2.81551
H2AFX	41.9398	75.8518	41.656	110.466	59.8325	86.3735
ITPRIP	17.3253	81.6006	44.8346	100.017	55.0352	78.8048
CMC2	4.70922	7.96604	4.39409	5.88604	6.44165	7.31964
NPIPA1	7.19376	8.87846	4.90102	8.13082	5.95235	7.02247
DOPEY2	1.74094	2.87194	1.58935	2.10896	1.94177	1.80682
CTBP2	11.3212	15.4267	8.54507	11.2305	13.0043	11.417
EXOSC2	6.24015	12.5964	6.98105	12.8315	9.79401	11.191
ZNF48	4.39228	7.17716	3.98054	10.4911	6.83983	9.5279
SIVA1	13.3252	18.8498	10.4647	25.6886	15.4454	20.8645
SLC5A6	6.83137	13.8183	7.67335	16.9965	9.37857	14.9335
N6AMT2	4.71933	4.66389	2.59139	3.39726	3.75079	4.34855
TBC1D24	1.89085	1.73515	0.964898	2.3538	1.33745	1.92812
SLC7A6	6.32013	16.742	9.3139	13.2826	10.9526	13.5167
ERLIN1	10.979	15.17	8.447	9.69025	12.4937	11.7954
EXOG	4.34981	5.35126	2.98715	3.82493	4.52767	4.20277
CCDC19	0.296756	0.47736	0.26666	0.292381	0.288013	0.159025
MTMR4	9.28901	12.5433	7.009	9.36553	9.1346	9.96088
C11orf80	1.06636	1.41105	0.789018	1.18692	0.938064	1.15028
CKS2	27.7757	58.9796	33.0339	39.071	43.2071	53.8941
NR2F1	8.46902	3.82841	2.14538	2.96621	3.89697	2.5123
TTC7A	12.6846	11.5003	6.46118	14.5824	7.72397	10.0554
TUBGCP4	1.90363	3.11627	1.75378	1.99034	2.3761	2.56381
MAT2A	57.609	122.516	68.9544	106.894	103.123	86.7372
AP4M1	6.27057	7.15507	4.0334	9.48533	5.09742	8.051
UBIAD1	8.21584	16.6557	9.3963	21.4871	14.6265	19.6872
TUSC1	8.98542	13.7798	7.77676	12.7316	10.2165	12.8518
ARL3	5.8021	7.0806	3.99985	4.88696	6.0726	5.63853
CPOX	8.48535	12.3304	6.97719	7.51849	10.7523	8.54743
WTIP	4.44117	5.0564	2.8615	6.41799	3.90434	4.4875
FTSJ2	12.7521	17.0527	9.65159	14.7321	14.6691	15.3159
TTC19	3.38379	4.48228	2.53772	2.88665	3.41621	3.69354
GEMIN5	5.10712	9.276	5.25975	6.07691	7.96186	8.655
RAD51L3-RFFL	2.85353	3.68553	2.09271	3.4852	2.39402	3.69347
N6AMT1	2.50706	2.52886	1.43597	1.61253	2.34908	2.52143
CTA-217C2.1	2.57698	2.50051	1.42031	2.97325	1.89515	2.76448
PI4KAP1	1.35632	1.4929	0.850248	1.42217	1.24838	0.947795
TTI1	4.23648	7.82233	4.45549	6.15	6.16702	7.45232
CARD9	3.94975	3.62349	2.0643	4.06684	2.81474	3.59588
SLC25A17	4.47779	9.79773	5.59071	6.00526	7.43465	7.97066
SLC25A5	99.7893	177.554	101.472	158.289	129.235	150.94
TCFL5	3.98031	5.13176	2.93775	3.69937	3.57397	3.78601
PGRMC2	24.5986	26.7822	15.3353	17.855	23.4053	22.425
PLP2	67.5058	76.6341	44.073	93.8597	62.6108	69.4498
MCUR1	7.24629	16.7146	9.61604	11.8391	13.3947	13.8353
BAIAP2	2.77627	2.47557	1.42551	3.46656	1.82175	2.64647
AC093323.3	5.64705	5.78707	3.33697	3.84542	4.25503	4.55621
RHOB	81.1424	79.8349	46.1212	103.034	84.7172	93.925
ZNHIT3	2.43249	3.0768	1.78209	2.07957	2.51178	2.77273
LSM11	1.05022	1.69666	0.984127	1.19392	1.03887	1.27589
SRD5A1	2.59441	3.81598	2.21649	3.77368	3.08629	3.53567
CITED2	115.508	60.3984	35.1188	49.7367	66.3426	54.3335
MTHFS	5.05657	7.57963	4.40766	5.19495	6.07152	7.4752
NPIPA7_1	6.79871	10.6499	6.19992	14.1864	8.89852	8.5542
FAM136A	11.0701	14.7927	8.61379	11.32	12.4793	11.6926
PIGL	0.671389	1.01353	0.591906	0.774485	0.561886	0.958384
BUD13	7.7386	11.2144	6.54954	9.06908	8.04374	9.71516
CHCHD4	7.37006	9.64265	5.63666	7.79782	7.03357	10.1949
DOCK2	0.495929	0.366863	0.214823	0.186504	0.352949	0.306879
TIMM8A	2.75463	5.15713	3.0203	3.60001	5.02648	4.89326
BZW2	14.7944	28.0068	16.4244	18.8519	30.833	26.1871
ULK3	7.40601	8.32022	4.88462	9.41507	6.55601	8.01202
SCRIB	16.3549	21.39	12.5626	28.6739	16.5869	16.766
RELL2	2.31973	1.07692	0.632833	1.45021	1.00173	1.01013
CCT2	31.4628	55.0419	32.3631	35.5735	53.5356	55.2974
RHEB	23.3117	41.923	24.686	29.933	32.407	34.2555
COLGALT1	48.1621	78.6348	46.3042	100.788	57.5533	71.8441
AMPH	0.80946	2.11237	1.24501	1.75821	1.7214	1.69632
BCAT2	3.43045	2.87627	1.69535	3.54735	2.2824	3.04511
SMO	5.10378	6.07441	3.588	8.52746	5.1093	6.30125
ARHGAP35	8.24659	10.1655	6.00747	6.55445	7.62293	7.60793
SHOX2	4.20197	3.42719	2.02946	2.31792	3.26033	2.64144
SLC1A5	76.4647	123.116	72.9838	162.257	90.7282	142.208
TOR3A	11.2337	12.7358	7.56093	16.3244	9.10593	13.0173
DPYSL4	9.44814	15.6552	9.32083	21.7519	11.2732	14.4749
CXCL16	2.62814	4.49756	2.67837	4.96053	3.11913	3.64993
LINC00511	0.871007	1.42777	0.850281	1.92523	0.98772	1.51292
CNBP	114.84	173.083	103.147	113.754	168.472	153.904
PER2	0.941504	2.86872	1.70998	2.45674	2.27807	1.85867
ANKS6	5.07201	4.87043	2.90558	5.31559	4.02365	4.26394
PRPS1	18.0743	27.6526	16.5505	23.5926	20.5808	24.9038
MAZ	45.8608	53.016	31.7983	80.9684	43.6756	51.6118
PC	6.22217	5.37854	3.22617	8.46037	4.37985	5.13611
RRP7A	16.2591	25.9306	15.561	34.2328	21.5384	32.0978
GRAMD1B	1.02682	1.1323	0.679919	0.889813	0.908667	0.756207
RP11-20I23.1	4.39124	5.92185	3.56183	5.34078	4.07458	3.78864
SNHG7	7.50245	9.22217	5.55422	10.617	6.58749	7.76379
LRP5	6.54817	12.3114	7.41493	15.749	8.94236	9.62714
WDR5	15.9379	29.4504	17.7567	32.4928	20.8328	25.8532
FUS	48.2678	79.7642	48.1056	79.9524	61.0275	65.224
C1orf174	5.26693	7.00589	4.22599	5.34004	5.42025	6.36229
FAM96A	7.55365	8.67077	5.2343	5.50615	7.74213	8.87327
PCK2	7.33997	6.51992	3.94366	7.81633	4.23079	7.6148
NFKBIB	12.7654	39.6164	23.9892	50.2344	30.1	40.316
BCL2L11	0.73475	7.70935	4.66923	5.83794	5.29878	6.34504
GAB2	3.84076	11.2368	6.80944	11.7612	8.39211	8.6921
TXNRD1	37.5145	57.6154	34.9431	32.8972	63.8209	63.4427
GTF3A	19.2988	24.8181	15.0758	17.7664	22.6882	21.5013
DHX33	1.54997	3.59412	2.18547	2.46059	2.49343	3.02949
COQ2	3.52832	4.15014	2.52539	2.74293	3.7077	3.59728
ARMC10	6.42905	8.97909	5.46497	5.64403	7.97535	8.12992
SDC4	145.693	193.607	117.877	190.756	145.838	174.165
POP7	29.6538	38.5356	23.4814	48.4326	28.9553	49.3885
MRPS26	31.5483	32.2706	19.664	39.9517	29.2545	43.4203
LSM14B	13.1267	18.1321	11.0597	17.2456	12.9395	14.2917
TRIM28	86.7097	111.881	68.2774	156.847	99.3303	116.708
AC141586.5	1.40258	2.10794	1.28663	2.09902	2.18218	2.19781
LDHA	179.573	307.715	187.852	237.748	246.803	238.69
CHKA	2.6872	5.72464	3.49587	5.78204	4.61051	5.06729
PIM3	15.3954	60.4125	36.8954	88.09	40.4907	50.8768
PFKP	21.8845	31.8082	19.4849	41.901	22.6477	33.5454
AGAP3	6.92218	8.05465	4.93907	10.6662	6.21384	7.23763
SNHG6	27.285	30.5061	18.7129	21.1931	25.2317	25.6374
HTRA3	22.6475	15.6909	9.63916	21.7556	10.726	12.8264
PPA2	3.56954	3.50846	2.15652	2.35584	3.31019	3.38554
MRTO4	29.064	55.3726	34.0492	71.4802	47.433	65.3145
CTXN1	13.2868	9.50327	5.84399	13.4599	7.77574	7.08479
APEX2	9.0956	16.1649	9.94256	19.9649	13.0101	18.0711
SNN	4.7938	9.35913	5.76355	11.1862	6.50098	5.40516
TTLL4	2.74281	4.23224	2.60785	4.0616	3.1812	4.52189
GIT1	8.70871	12.2264	7.53518	17.7557	10.3005	11.8825
RCE1	4.7076	7.31128	4.52632	10.3218	6.0409	6.86888
YY1	11.951	18.9597	11.7416	12.6472	16.697	15.7051
DGCR14	4.86423	7.80436	4.83333	10.8772	6.2235	8.24977
RTN3	15.1509	21.3106	13.2111	16.0247	17.9592	16.4079
MSL1	12.3955	20.2854	12.5858	16.5233	16.2045	16.5477
CCND3	13.0023	25.7295	15.9688	35.0045	16.0016	25.9962
CKLF	8.15279	9.12764	5.66977	6.73879	7.68071	9.3154
RASSF1	20.1409	29.5746	18.3863	37.9633	21.1301	28.5522
PA2G4	43.0656	81.4863	50.7089	83.987	68.3135	88.1589
ZC4H2	1.40485	1.58807	0.98922	1.43799	1.2548	1.34912
PMS2	1.87711	2.27254	1.41566	1.44071	1.94239	2.12476
RCC1	18.4449	31.7795	19.8343	35.7424	26.1115	32.6208
RAB4A	8.30973	10.1564	6.34262	7.96251	7.85855	8.98369
STARD7	34.3279	50.3612	31.4558	39.6847	39.7876	41.6006
ZNF324	5.46956	7.89372	4.93212	10.862	6.45911	9.57078
LAPTM4B	14.79	24.5358	15.3483	17.8352	17.0419	18.009
LRRC42	20.3944	27.6293	17.298	22.7924	26.2114	21.9361
CDKN2C	5.57064	6.02109	3.7707	7.25138	5.10649	5.68028
UBQLN4	17.971	23.6472	14.8631	27.8893	18.5796	23.9782
DDX31	3.45406	5.23582	3.30554	3.60631	5.46776	4.77089
UBAP2	2.55717	4.0773	2.57825	3.28751	3.09523	3.84521
GEMIN4	6.70804	11.4666	7.25729	13.8024	9.16581	14.3357
AFG3L1P	1.15959	1.34845	0.85562	1.32832	1.08691	1.42283
RRP1	13.985	24.0715	15.2829	32.1608	25.1277	30.4399
TMEM18	4.9204	5.47378	3.481	5.22949	4.61675	5.48606
GGA2	6.99954	10.5722	6.72443	11.3261	9.15081	10.1756
LDLRAP1	4.90439	5.58414	3.55231	6.27615	3.73204	6.05241
NAP1L4	13.4503	20.0935	12.7855	14.5626	16.7457	16.3804
SLC15A4	5.11669	7.95158	5.06397	6.3533	5.81228	6.77902
ANKH	15.205	14.7822	9.41908	13.807	13.2392	11.6021
VPRBP	4.96003	10.1002	6.44596	6.27027	9.46234	9.32117
RP11-958N24.1	11.5176	18.7972	11.9993	21.9671	13.0733	14.1453
SRRT	32.4956	58.8299	37.564	73.0353	51.9615	55.3072
MAPRE1	33.1108	57.449	36.7317	37.3776	55.8917	48.1511
XPO5	4.94321	10.5393	6.73901	6.76759	7.71683	9.08454
MAD2L2	7.45356	19.5748	12.5351	26.5915	14.1071	22.5368
NDOR1	6.07659	8.32874	5.33501	10.0808	6.56988	6.99197
MRPL17	31.9947	38.3164	24.5689	36.0402	31.0602	43.4179
CHRAC1	8.56575	12.7846	8.20042	8.92012	8.6334	9.06669
M6PR	30.9291	67.3034	43.2321	58.422	55.7773	67.6903
CTNNBIP1	5.88812	5.12852	3.2972	4.99881	3.9453	5.25249
MMP17	6.49571	5.51055	3.54453	7.37584	4.50381	4.83549
ST7	3.45658	5.96382	3.83635	4.40572	4.75773	5.63065
PABPC4	29.1697	50.149	32.2671	45.3731	41.9092	42.2105
CSRP1	36.1047	54.9249	35.3627	67.2233	43.0291	57.3794
NR1D1	2.24812	6.15665	3.97394	9.7642	4.05219	4.04488
FAM105B	2.62981	4.72902	3.05318	3.33507	3.78045	4.21054
FBRSL1	3.99617	6.51694	4.20802	7.70341	5.15679	4.65565
COL5A3	57.5608	88.9895	57.5676	115.626	76.9777	69.9516
SLC9A3R1	6.55003	10.095	6.54516	13.7508	8.61242	8.70011
DIAPH1	15.4317	22.6652	14.702	17.7081	19.2962	19.1116
ISG20L2	9.52942	14.7202	9.55592	17.6957	11.0398	15.7764
RFC2	9.18305	18.7674	12.1963	19.4256	13.699	19.8657
ANKRD27	3.19835	5.94352	3.86708	3.80326	4.66456	4.51945
RQCD1	13.4073	28.1004	18.2837	23.7119	22.2743	26.1357
PPM1G	33.1972	52.3056	34.1249	59.3623	43.3138	53.3747
SMYD2	3.64398	4.15294	2.71178	2.76536	3.54842	3.35398
DEPDC5	1.35773	2.09038	1.36502	2.12673	1.4456	2.02032
TMEM206	1.85612	3.54317	2.31475	2.50171	2.36909	2.74236
SLC31A1	2.87403	6.15074	4.01961	3.81784	4.90081	5.08121
ZDHHC18	9.78332	15.9165	10.406	21.1451	11.6917	15.7043
ZBED4	3.55655	7.06144	4.62263	4.46257	4.73016	5.07958
TOP3A	5.96494	12.0145	7.86569	15.0095	9.34851	11.739
NSUN4	2.75082	4.19943	2.75014	3.55257	3.35883	3.93893
APEX1	83.4784	107.16	70.2163	100.956	100.449	112.108
C11orf84	14.7391	26.878	17.6339	36.0481	22.2613	27.1814
NUDT19	4.51135	8.07446	5.3058	6.84055	5.95061	6.56635
QSOX2	7.85743	14.9045	9.79491	12.4534	11.1307	11.1295
GNL1	15.0381	20.4783	13.4622	22.9047	16.0082	21.1371
AAED1	5.01889	7.93801	5.21927	5.4573	6.96862	6.73988
TM7SF3	7.46467	11.6476	7.66451	10.0504	10.7679	11.5907
EIF4EBP1	47.8984	43.4495	28.6011	58.4508	37.67	48.3572
SLC25A4	1.60266	2.57566	1.69626	2.31031	2.07057	1.88542
YDJC	9.79494	7.52468	4.97164	9.4257	6.41145	9.53185
POLR2D	12.9175	26.6717	17.6337	22.5816	23.8713	23.6839
ST3GAL1	12.8051	48.277	31.931	48.4147	40.9066	44.5616
HIC2	1.18238	1.61758	1.07013	1.64553	1.27661	1.61985
RRS1	23.5411	40.9594	27.1138	41.0868	48.2286	45.5907
TAF5L	3.78414	6.4964	4.30475	5.53816	5.08163	6.28713
ATPAF1	3.86897	4.03611	2.6747	2.33727	4.10393	3.40551
BCORL1	2.30837	3.1422	2.08723	2.95262	2.39536	2.28897
MBD3	35.8542	44.1918	29.3571	62.7894	38.7235	51.2273
ARF6	49.7491	72.4635	48.2087	73.1783	64.4255	75.6902
DGKD	2.30898	4.19611	2.79587	4.00573	3.00681	3.22176
LCMT2	6.30897	8.28382	5.52133	8.85831	8.2638	9.55578
PDP2	3.0247	4.11601	2.74956	3.03027	4.33802	3.99679
ACOT7	11.8802	16.8351	11.2527	23.5489	13.5031	16.6504
ZXDC	2.08511	2.47884	1.65688	2.184	2.14276	2.28088

## Sheet: TableS2B
Table S2B: Figure 3A. A comparison of gene sets affected in a MYR1-dependent manner - MYR1-dependent ASP5-dependent
Feature ID	Mock infected	RH infected	RH∆myr1 infected	RH∆myr1::MYR1 infected	RH∆asp5 infected	RH∆asp5::ASP5 infected
NOS2	0.00120865	0.358288	0	0.377159	0.0730777	0.321394
RP1-85F18.5	0.0357592	0.850746	0	0.595233	0.0425291	0.226
IKZF3	0	0.231413	0	0.177928	0	0.148305
LHX2	0.00380214	0.824962	0.0121047	0.911484	0.08869	0.359876
NPAS4	0.0134067	0.333191	0.00505393	0.38123	0.0603425	0.155519
RP11-535M15.1	0.128224	1.47267	0.0260777	0.0675341	0.0457313	0.287683
LINGO1	0.0754832	0.17572	0.00331106	0.233306	0.029028	0.0922182
WNT1	0.0163126	3.1261	0.0610938	4.95805	0.435347	2.42721
PRRT4	0.0200537	0.0910411	0.00211562	0.175389	0	0.0449776
PRR18	0.00546841	0.349148	0.00844184	0.385817	0.0485745	0.262186
PAQR4	0.527325	16.1533	0.4171	19.1766	2.09582	12.1214
BACH2	0.0443331	1.10694	0.0300958	0.801098	0.129754	0.305806
FOXA1	0.0328539	1.94075	0.0528789	1.70772	0.109145	0.987679
KREMEN2	0.139466	1.71519	0.0482171	1.99811	0.345549	1.29648
CXCR4	0.0547295	5.31408	0.149518	4.70776	0.741034	2.35441
TP73	0.031182	0.188416	0.00622172	0.346974	0.0632305	0.175518
CDCA7	1.16518	10.7919	0.418278	5.99934	1.8643	5.78246
KHK	0.277975	3.52562	0.178886	4.33466	0.534065	1.50368
YWHAEP7	0.0234431	0.259496	0.0135691	0.490279	0.0257857	0.0950988
HAND1	0	0.689528	0.0375819	0.500415	0	0.142852
C19orf57	0.328051	1.5377	0.0849976	2.24736	0.403368	1.07361
CBX2	0.389133	5.03353	0.278422	5.78563	1.0639	2.91875
PDE7A	0.134704	1.82136	0.104062	0.941995	0.257803	0.664547
CHRNA5	0.187369	2.1933	0.130155	1.35148	0.548567	1.41972
RIBC2	0.738916	4.68184	0.285718	3.31277	0.549728	2.28716
PROK2	0.0556515	0.560101	0.0356858	0.615112	0.122305	0.325353
CSPG5	0.0446082	0.924009	0.0590922	1.00765	0.0935012	0.412056
TACSTD2	1.63878	12.6757	0.826882	24.3914	3.16931	16.5766
ITPRIPL1	0.512056	12.0507	0.789131	10.3222	2.35584	7.08292
TFR2	0.119256	1.48163	0.0970483	1.59353	0.21253	1.15481
MYOM2	0.14019	1.61708	0.106036	1.37312	0.254932	0.805223
HPDL	1.7462	16.2418	1.11061	20.6851	3.69603	20.6208
CX3CL1	0.0451848	0.461305	0.0319079	0.786131	0.0227787	0.117365
RP11-867G23.10	0.24177	1.33419	0.0924121	1.00967	0.198528	0.762134
RGAG1	0.122241	0.792913	0.0554092	0.717507	0.185902	0.585711
ERVMER34-1	0.199508	2.00877	0.140863	1.31839	0.296521	1.29495
SBK1	0.0204052	0.121297	0.0086441	0.072373	0.0076756	0.0362721
CASKIN1	0.034184	0.603247	0.04341	0.38121	0.0378065	0.261464
ORC1	1.32421	11.6566	0.868114	9.33401	3.7825	9.029
RASL11B	0.900278	9.10663	0.685296	9.82435	2.3995	6.94894
RPP25	2.63735	20.8463	1.59077	30.9899	6.38	17.2558
CHDH	0.46121	2.60955	0.203855	2.23758	0.672905	1.68756
PASK	0.331422	3.13688	0.247071	2.41304	0.559061	1.92832
GFOD1	0.11019	0.739191	0.0586224	0.5147	0.20971	0.372898
ZNF296	0.409155	2.97719	0.239095	3.54098	0.990641	2.29321
CCNE1	2.62896	31.9629	2.76029	27.9601	7.67466	24.8741
RP11-143K11.5	0.0237606	4.60863	0.400795	4.96822	0.426845	2.93173
NRARP	0.0340451	0.860838	0.076737	1.38779	0.192123	0.646552
WDR76	1.89741	14.1849	1.26506	8.40994	3.90805	9.91182
ATP1B1	2.9795	21.6023	1.93306	15.2141	4.22639	9.73452
PRRG4	0.00744554	0.199914	0.0180868	0.143241	0.0103431	0.10941
SSTR2	0	0.818782	0.0748304	0.907094	0.0252527	0.575187
UHRF1	5.39944	25.973	2.43236	21.9385	5.87437	14.3528
RTN4RL1	0.305669	0.808574	0.0765038	0.984032	0.11683	0.398849
ABI3	0.0667416	0.417632	0.0410722	0.448848	0.0262356	0.291612
CTSV	0.130629	0.827004	0.0813651	0.521199	0.244828	0.93042
HES6	1.31026	9.12474	0.901038	11.4559	2.39456	6.8193
DLX1	0.0340533	0.391683	0.0389059	0.325674	0.10348	0.230045
RP11-54F2.1	0.850421	3.03062	0.301637	1.18726	0.275888	0.792751
C2CD4C	0.294044	1.36146	0.138059	2.23922	0.306718	0.697105
GPR3	1.2879	11.1445	1.17834	11.5668	2.02485	7.58918
RP11-480I12.5	0.0213753	0.574958	0.0608229	0.577757	0.0583001	0.237971
LGI2	0.0446102	0.664386	0.0737029	0.488925	0.0563498	0.329282
MIR503HG	8.83832	12.0905	1.35261	11.4919	5.31063	7.94553
CDT1	4.1627	20.7242	2.36341	29.1753	7.06393	17.2049
DMC1	0.0987303	0.357011	0.0413979	0.160643	0.0602956	0.260523
DERL3	0.531022	2.51946	0.293697	3.51463	0.713325	2.33492
DPY19L2P2	0.187999	0.698046	0.0838411	0.562474	0.204043	0.530732
PRIM1	0.838213	3.05695	0.36842	1.9611	0.866465	2.44994
RASD2	0.0846663	0.839789	0.102486	1.54643	0.175621	0.691212
TGIF2	0.71156	5.84183	0.732276	7.55184	1.81549	5.63188
KISS1R	0.105552	2.59529	0.332141	4.48402	0.44486	2.78674
F11R	0.102552	0.398205	0.0511326	0.530806	0.0266365	0.0932598
EGR4	0.0169243	2.93964	0.379672	4.72541	1.09086	2.52927
MCM4	8.48185	49.9637	6.51872	38.2092	17.7958	32.9514
FGFR3	0.431898	1.8568	0.242884	2.36093	0.379722	0.729597
SPTB	0.0211345	0.0659662	0.00864023	0.0432137	0.0200884	0.0450946
NUP62	6.58525	22.3385	2.95241	26.1195	7.0951	16.3419
FAM150B	0.083232	1.40559	0.189564	1.21283	0.534737	1.20405
MYRF	0.0162669	0.111852	0.0155239	0.0790584	0.0116844	0.0371988
TIPIN	1.89233	9.35547	1.31116	5.76069	3.00293	8.07461
ZNF788_2	0.171728	2.46517	0.346573	2.17798	0.381777	1.60643
SLC30A3	0.00735574	0.260359	0.0367755	0.244463	0.026049	0.1032
EMILIN3	0.493122	0.831662	0.118548	0.828644	0.240367	0.369161
SPTBN2	0.166192	0.688354	0.0986712	0.757338	0.175334	0.42175
ANKLE1	0.513366	3.19699	0.464495	3.81877	1.08509	1.97533
MAFB	0.592033	3.47077	0.510573	3.79008	1.3485	2.67087
RP11-132A1.4	0.810319	6.17199	0.909532	4.71859	2.80325	6.33568
SLC2A4	0.0183035	1.13972	0.170531	1.21994	0.0579617	0.688474
AIF1L	0.268536	0.865155	0.129491	1.16481	0.168266	0.44884
E2F2	0.540963	1.39915	0.210974	1.55258	0.241637	0.697432
PIK3R3	1.57355	8.72768	1.3295	4.61049	2.26226	3.57386
KIAA1671	0.144326	0.451609	0.0693688	0.200605	0.127058	0.203685
CHAF1B	1.52698	8.14427	1.25399	7.89815	2.28438	5.84048
L2HGDH	0.28834	1.75198	0.27292	0.89796	0.521363	1.32551
INA	1.40808	5.3198	0.830928	4.30363	1.64036	3.46299
SYT12	0.320178	0.811741	0.126838	1.50005	0.21091	0.331446
RHBDL3	0.227807	1.44696	0.228207	2.30409	0.445035	1.09835
NR6A1	0.0396537	0.413571	0.0669329	0.251403	0.111735	0.157764
IL17RB	1.13989	5.69638	0.930202	4.31835	1.32183	4.51194
MESP1	0.116084	0.510086	0.083551	0.411503	0.129337	0.321382
BRI3BP	2.15351	9.65326	1.59177	6.26967	3.19873	5.93693
MCM2	8.26847	29.865	4.98557	39.8195	12.6609	28.8517
RHOV	0.0926194	0.9554	0.160081	0.790817	0.310658	0.57863
NETO2	2.28211	12.3318	2.08497	7.66114	3.97722	8.70971
RBPMS2	1.29542	4.49221	0.761006	5.2279	1.29336	2.46005
DNAJC9	3.82888	17.2891	2.93961	11.2416	7.45102	12.0547
TGFB3	0.252256	1.50543	0.25693	0.845756	0.231665	0.452891
GPC2	0.312305	0.898679	0.154741	0.740189	0.167921	0.456909
CDC25A	2.08173	10.2761	1.77053	9.05012	2.5246	8.16176
RGS20	0.606279	1.15837	0.201782	0.874798	0.324548	0.864557
BHLHE41	0.34013	3.23691	0.565726	1.94963	1.23092	2.31859
DTL	1.87747	3.98862	0.702786	2.33697	1.08917	2.83111
GINS2	1.83163	5.07523	0.913453	5.77217	1.63635	3.96769
GJC1	4.21431	16.9065	3.05681	9.87706	6.29316	9.98495
B4GALNT3	0.0352569	0.192932	0.035031	0.153261	0.0332132	0.0790627
PGBD5	0.586074	0.921692	0.167848	1.48039	0.433305	1.09175
SLC25A19	3.04373	15.5261	2.86728	19.924	7.61818	15.6507
FZD5	0.115162	1.80391	0.335219	1.36402	0.717267	1.3103
CENPV	3.14135	13.2371	2.47371	12.8364	4.80834	11.8598
LMNB1	4.44899	27.5104	5.16362	15.4034	9.95394	17.8818
ZNRF3	0.993518	6.0997	1.14653	5.40269	2.71886	4.46439
RP11-315D16.2	1.15703	5.47986	1.03988	5.41715	2.19266	2.7027
HUNK	1.15259	9.94225	1.89215	10.584	2.95559	7.9979
NT5M	0.393603	0.787176	0.15023	0.876274	0.356929	0.709809
MYO19	2.30782	11.4382	2.19478	10.3311	3.65939	9.76483
TYMS	13.7376	60.716	11.6594	52.1565	23.2948	39.8566
CDK5R1	0.574891	4.82708	0.929011	3.49576	1.75468	3.44245
KCNAB3	0.871295	1.92171	0.370213	1.57296	0.587621	1.15468
RASSF5	0.0383267	0.620052	0.119553	0.459333	0.139785	0.220612
DUSP2	0.593091	9.78724	1.89711	15.6485	5.34419	9.59494
MCM10	0.732437	1.77468	0.348584	1.17451	0.467388	1.46535
GNAL	0.184911	0.568335	0.111647	0.375384	0.278424	0.39481
RBM38	4.15932	13.7264	2.7019	17.427	5.88775	11.9193
NR4A2	0.986823	17.7784	3.51585	12.347	7.31364	8.51992
BMP6	2.8858	10.3026	2.04575	7.33013	3.60296	8.53302
CTC-326K19.6	7.43681	23.8376	4.73752	19.4802	8.52463	12.7636
PCNA	32.2731	78.0813	15.5285	50.7752	29.8301	53.0214
EVA1C	1.00416	2.62445	0.525446	3.10103	1.32063	1.46783
MIR155HG	0.79064	6.00493	1.20586	3.71545	1.2579	2.84121
SFMBT1	0.905279	4.68926	0.949489	3.30605	2.00101	3.29477
CYP2D7P	0.393323	0.674657	0.137164	0.379276	0.224563	0.209998
SLC6A17	1.3569	3.51726	0.715615	5.90025	1.3261	3.63092
PDGFA	3.70065	5.52172	1.13465	5.33688	2.59066	3.4294
METTL21A	0.87321	2.22355	0.457422	1.77342	0.960996	1.59105
CDC6	4.48325	9.4378	1.95846	5.94499	3.06819	6.7869
B4GALNT1	0.344274	1.82553	0.387471	1.74548	0.358076	0.765257
RP11-667K14.3	1.45047	4.66807	0.990861	2.65225	1.45683	1.83827
SLBP	21.1067	93.1553	19.8811	63.3867	46.3337	71.1514
KIF26A	3.41354	5.19625	1.10907	7.85898	2.76213	3.66056
NFATC1	1.19314	7.57435	1.62294	10.5988	3.04008	5.04581
NPTX2	0.346022	3.57992	0.773612	3.8686	0.997502	2.78494
POU3F2	0.0675122	0.970328	0.211907	0.379728	0.305627	0.863672
HES4	2.91406	28.2752	6.17519	33.1667	7.88072	23.0842
NASP	5.95897	26.1609	5.7185	16.1729	10.3629	16.0965
RPS6KA1	0.290629	1.02505	0.224828	1.52907	0.405451	0.679229
NR4A3	0.834826	15.1879	3.3332	11.2149	3.90008	6.16522
ZNF232	1.65897	5.20119	1.1444	3.53813	3.13419	4.18581
SLC19A1	1.53194	5.81025	1.28008	8.59267	1.85729	4.32194
STRIP2	0.258753	3.15167	0.694601	1.55417	0.740037	2.04198
BEND3	1.33787	6.08953	1.35405	5.22206	2.83117	4.69408
RAC3	1.96347	4.79153	1.07453	5.14487	1.33932	2.78902
UBE2T	4.55408	12.8268	2.88389	8.70216	4.59292	10.6233
SPIRE2	0.729254	1.8095	0.410511	2.05223	0.609566	1.24029
RFX2	0.453224	1.75777	0.398974	1.88753	0.286745	1.08097
NFIB	0.22237	1.09557	0.249631	0.685931	0.251961	0.824966
FZD9	0.626366	2.61073	0.599189	4.16594	1.05681	1.96096
TRAF1	0.483913	15.557	3.58611	12.9437	0.629315	5.43513
MCM7	21.4921	73.6965	17.0693	96.5017	26.753	61.2002
TMPO-AS1	0.281464	1.00783	0.2335	0.651682	0.301686	0.616159
MAP3K14	3.85993	19.7568	4.58326	23.3324	7.23405	7.92705
FGFR2	0.0364392	0.169375	0.0394055	0.100716	0.0505592	0.0891771
TMEM201	3.81461	13.1172	3.05855	18.81	6.87108	11.3997
ALOX12	0.0114924	0.447036	0.104242	0.731933	0.0218645	0.376797
HS3ST2	0.156741	0.729017	0.170031	1.67621	0.24009	1.0526
PPP1R14C	4.39509	11.2809	2.65227	13.5153	3.34621	10.2563
CNIH2	0.451564	1.4274	0.335912	1.87957	0.319453	0.667268
ARRB2	1.55259	4.85802	1.14464	5.69874	1.85638	3.93193
MARCKSL1	33.0909	161.701	38.1896	181.418	60.0296	131.341
PARD6G	1.06033	2.15992	0.511255	1.92416	0.916769	1.46574
HMCES	7.37556	23.3688	5.55343	25.2374	9.84035	18.532
FANCA	1.24067	5.74656	1.37853	5.65184	1.94606	4.49154
GINS3	1.31536	4.07626	0.978021	3.692	1.6919	3.13972
ANKRD33B	0.609755	1.20346	0.289157	0.706355	0.387436	0.568245
STXBP6	0.238624	0.459189	0.111955	0.304619	0.135229	0.302885
C1orf35	2.53314	4.11706	1.00821	5.29493	1.73623	3.02201
SAMD1	14.5349	26.3595	6.49393	35.6932	12.8484	18.3189
E2F1	5.23481	10.804	2.66919	14.2576	2.99728	8.46348
XYLB	0.608437	1.83242	0.455191	1.21933	0.507042	1.24353
EZH2	1.99709	18.7131	4.65759	11.9113	8.0237	15.2506
CDCA4	7.53475	31.2032	7.77852	37.5101	12.4319	28.6762
TCF7	1.22075	2.29832	0.577046	2.91033	1.10225	2.23551
FAXC	0.207235	0.744211	0.187872	0.492733	0.283558	0.516163
PAQR8	1.56364	2.98224	0.753114	1.56078	0.762857	1.41159
MEX3D	13.5479	43.1518	10.9705	52.6399	20.4768	29.9177
IRX3	4.33185	14.9937	3.83035	16.8677	6.62445	11.1325
DCTPP1	10.5707	47.6264	12.1842	72.5967	20.6564	49.5643
UCP2	0.926187	2.2753	0.589001	2.46695	0.764214	1.86609
CD83	3.84629	58.1726	15.2163	54.3418	25.1811	46.6159
TYRO3	3.48603	11.1476	2.93536	14.0094	3.88909	9.02994
TMEM121	2.909	6.80017	1.79891	7.89456	3.14939	7.12529
RP11-875O11.2	0.0379233	0.299947	0.0795974	0.178857	0.034984	0.0537818
ATP6V0E2-AS1	0.862798	2.19551	0.584946	1.99414	1.11928	1.7185
ZNF468	0.122293	0.631043	0.168958	0.278308	0.187438	0.21028
NR2C2AP	5.03674	19.3248	5.18495	22.6645	6.63657	17.1431
DGAT2	0.0421773	0.565367	0.151957	0.755481	0.198224	0.40851
TMEM200B	9.3388	15.9731	4.31183	17.6505	6.33682	13.8772
SPATA33	1.49338	3.39491	0.919624	3.6165	1.61428	2.61938
LRRC20	0.883565	1.83372	0.497049	1.81348	0.354254	1.2775
PLEKHG3	1.47917	3.09161	0.857217	3.84776	1.65491	2.33689
GPRIN1	2.1101	5.50753	1.53449	5.78222	2.02648	4.89142
RHPN2	1.4347	5.49217	1.53028	3.48016	2.74586	3.8273
POLE	2.19767	6.68132	1.86183	7.40935	2.92959	4.78726
SFXN2	0.67618	1.37186	0.383395	1.20194	0.796312	1.45326
MCM3	17.9464	53.0062	14.8195	46.5201	23.0712	40.8829
MCM5	5.47616	14.0659	3.96009	18.797	6.09863	12.708
SLC1A4	5.24586	12.7128	3.59831	15.5277	5.98587	9.24921
TOE1	6.58133	17.2583	4.90296	20.788	9.60751	19.7957
CALML4	0.875006	2.26703	0.647794	1.30243	0.572011	1.22706
RNF208	1.33197	1.88601	0.543625	2.31486	0.793796	1.11828
DCLRE1B	2.56959	4.78778	1.38761	3.29556	1.865	3.62295
TMEM97	8.63312	29.6832	8.62947	20.0018	12.8504	24.9052
ZYG11A	0.207233	0.7785	0.227917	0.465533	0.208593	0.292968
TSLP	0.0813485	4.17061	1.2246	4.16953	0.627466	4.98067
PKMYT1	2.54624	5.27821	1.55568	7.73136	2.22736	4.10527
CDH24	2.06201	4.27838	1.27431	4.70115	1.51848	2.50973
C17orf96	0.959842	51.6012	15.4449	73.71	14.2897	44.3647
FAM222A	0.421366	1.08847	0.327053	2.28844	0.348913	0.658108
C17orf58	5.88529	98.0361	29.6639	86.9636	54.1933	64.25
C19orf48	14.7445	34.1351	10.399	45.5048	19.8588	37.8664
XRCC3	0.839356	2.29667	0.701538	2.64677	0.810907	2.19115
LRP8	1.61963	6.8798	2.11613	4.16157	2.80426	4.30991
ANKRD9	4.28902	14.8078	4.5638	17.0662	6.94996	11.2901
CPNE7	2.00596	3.62116	1.12326	3.17535	1.1643	2.56654
DUSP5P1	0.100972	0.411304	0.127917	0.1857	0.0762684	0.176848
PHLPP1	1.57752	4.80226	1.49523	3.93941	2.74863	3.17527
DOT1L	2.87452	11.1461	3.48203	12.8945	4.66406	8.67875
SOBP	1.69146	2.75401	0.861862	2.4162	1.64679	1.50354
RAMP1	13.5843	24.2117	7.59098	28.7808	12.8439	20.37
HAS1	0.0699103	2.16598	0.680688	3.93301	0.416188	1.81782
TONSL	2.2798	4.33224	1.36643	5.14357	1.69774	3.72982
RRP7B	1.43446	3.63675	1.15957	3.76989	1.96604	3.26194
KIAA1161	0.323464	0.401468	0.128722	0.449148	0.14674	0.344829
FOSB	0.0445367	0.755228	0.242593	1.51205	0.159859	0.499478
MB21D1	1.69022	10.7222	3.44758	6.09066	4.55552	7.94284
NR4A1	1.12862	5.57724	1.79497	7.20286	2.7332	2.97424
EPPK1	0.129952	0.264546	0.0853329	0.228495	0.0853524	0.12866
ZMYND19	16.5473	52.2968	17.0398	63.4897	30.9082	48.2754
EFS	10.4613	21.0433	6.87145	25.2359	7.50564	15.1482
UHRF1BP1	1.16133	5.09659	1.67442	3.06266	2.19329	4.07449
OPN3	4.83559	8.76327	2.8981	5.44126	3.64539	5.17054
C3orf52	0.442449	1.91228	0.632534	1.38209	0.711455	1.59102
ADCY1	0.152954	0.400014	0.133207	0.35627	0.147627	0.205696
LIPE	0.558525	1.46912	0.489964	3.08926	0.773716	1.04371
FANCE	4.32918	7.32713	2.44975	9.18929	3.6701	7.4484
HCN3	0.897735	1.54974	0.519124	1.65249	0.546495	1.11096
KLF11	3.63888	11.0519	3.71347	7.96653	4.22831	6.99126
SOX7_1	0.480993	0.905272	0.306255	0.580734	0.277278	0.633734
HAUS8	1.58007	2.13631	0.722786	1.78203	1.26526	2.33851
ANKMY1	0.81808	1.39989	0.474464	1.11749	0.697536	1.23198
EHD1	29.3623	85.818	29.1366	111.841	37.8864	66.1465
SAC3D1	8.75389	14.3218	4.86682	19.6261	7.84921	15.4013
FOXD2	0.213638	0.691302	0.236041	0.727903	0.208496	0.482227
LRRC3	1.09675	2.87044	0.982607	3.50752	0.952879	2.5313
IL17D	2.10217	4.48332	1.5375	4.40139	2.58249	3.26524
CEP85	1.89322	2.94047	1.01187	2.38414	1.26197	2.48841
EZR	23.2292	49.6298	17.0874	40.6296	25.1598	33.9755
AXIN2	0.859952	1.87733	0.646576	1.44682	0.893908	0.781406
GRASP	3.63251	4.27225	1.47701	5.66439	1.45574	2.64909
RP11-316M1.12	1.71513	3.14771	1.09282	2.11678	1.25247	2.04586
WNT9A	1.60445	3.52528	1.22864	4.80696	2.08747	3.52388
PROCA1	0.220055	0.334419	0.116617	0.309473	0.0725067	0.27929
FAM53A	0.644926	0.818765	0.285671	0.95064	0.244744	1.00526
SLMO1	1.22994	2.38944	0.835037	2.6131	0.993138	2.1485
CELSR3	0.527843	0.758714	0.265396	0.786954	0.357242	0.508557
TAC1	0.171945	4.29955	1.50637	3.65353	1.54784	3.88822
PSMC3IP	2.08101	5.47115	1.9176	3.95035	2.90543	4.23442
ABHD11	6.3376	6.71216	2.3645	8.93874	3.0865	8.55257
MAMLD1	3.17053	7.85955	2.78393	7.03773	3.64266	5.20211
GDNF	1.0137	3.97269	1.40914	4.70056	1.34936	2.77294
UNG	12.7089	24.7693	8.78803	23.5241	14.1292	19.4097
ZDHHC14	1.83844	3.37901	1.20086	4.14189	1.74127	2.94716
IMPA2	3.71315	7.81412	2.79846	10.0961	3.84711	7.39626
CASP2	4.76976	14.5648	5.22191	12.9367	9.48585	10.6186
AC025335.1	7.735	8.82237	3.16968	8.1867	5.30037	6.50531
SLC4A11	1.26971	1.55603	0.560398	1.65962	0.773821	1.20724
C1orf21	1.44639	3.07343	1.10995	1.74595	1.1166	1.77468
SH2B2	1.49073	2.86479	1.03909	3.68679	1.46245	2.1929
SLC46A1	1.78869	3.86522	1.4021	4.50784	2.42863	3.22057
GINS1	1.42736	2.3657	0.858305	1.42179	0.936265	1.42148
ZNF692	4.23245	9.26511	3.38787	7.19542	4.59258	6.97317
BRICD5	0.936678	2.10856	0.773875	2.00956	0.74429	1.50743
ORC6	1.46381	2.87422	1.05573	1.9801	1.7256	2.62809
PLEKHH3	3.86674	7.80412	2.87151	10.0747	4.35585	5.13524
SIK1	1.29629	4.7825	1.76798	5.62491	2.58989	3.58919
SOGA2	3.7501	3.9304	1.45363	2.98513	2.29905	2.63851
TLE3	2.61953	4.79047	1.79865	5.1911	2.67919	3.75669
UBTF	19.2664	33.475	12.6051	36.3345	19.7164	30.0058
CEP72	0.42114	0.677688	0.256268	0.513758	0.316135	0.543391
SYNGR3	0.288751	0.747259	0.282812	0.773604	0.311501	0.378073
CABLES2	3.61757	7.33229	2.77875	7.81243	3.54743	4.59191
MMP9	0.275985	4.24169	1.6088	5.58933	0.387622	1.86106
KLHL29	3.13989	9.24418	3.52503	8.48199	4.40084	6.70348
FGFRL1	11.8309	22.0519	8.41613	29.2457	10.4729	16.0334
HAGHL	2.23538	2.94977	1.1259	3.18401	1.37115	2.20225
PTMA	158.552	366.114	139.819	253.053	218.726	231.646
KCTD15	7.01062	12.8358	4.9032	13.0782	7.0322	9.38993
DUSP1	8.10505	68.1517	26.0549	77.7685	39.8456	53.5308
RUSC1	7.32081	14.6857	5.6192	20.5968	7.34669	11.1312
BCL7A	0.899271	4.4552	1.70756	4.81889	2.44169	4.27871
RDH13	0.56599	1.38879	0.53293	1.81292	0.752725	1.52905
PARP1	11.9911	39.5235	15.1962	25.4307	24.7024	24.8058
ASF1B	4.34482	8.45382	3.26397	12.133	2.61629	6.8534
TBXA2R	0.93293	1.16764	0.45123	1.784	0.446012	0.657434
ARSI	5.37959	7.51182	2.92095	11.9806	4.23976	9.93824
BCL9	4.06397	6.44262	2.51248	5.9857	3.85766	4.07181
MTHFD1	8.78495	22.2476	8.67646	13.5077	13.8711	15.4534
SFI1	1.28735	2.05534	0.804537	1.59933	0.869059	1.82023
C2CD2	6.38594	10.8062	4.24069	5.5634	6.23838	6.63448
TRAF4	8.73828	26.9922	10.6254	35.6856	15.0321	23.2803
KLF16	15.6721	30.8977	12.2372	46.1596	19.7659	24.6868
C21orf58	0.695279	0.754011	0.29939	0.58126	0.380891	0.678827
KDM2B	1.77512	4.71586	1.87429	4.83917	2.82742	3.8274
PROB1	1.42941	4.04458	1.61037	5.21143	1.75775	3.92491
N4BP3	0.853332	1.83535	0.733562	2.60787	0.958555	1.31431
SIMC1	1.76498	5.46571	2.19587	4.41281	3.25802	4.60915
MYBL2	3.88637	8.38447	3.37291	11.7565	3.55595	7.78932
HIST2H4A	1.44162	3.99948	1.61004	3.11036	1.75319	3.52661
TELO2	10.7114	21.1144	8.50915	26.4397	10.7758	18.8364
NECAB3	3.90522	5.4167	2.1902	6.8008	2.6901	5.04614
PLCXD1	2.36848	5.43239	2.19697	8.55584	2.58154	4.71105
TLE1	4.23191	13.5045	5.4803	13.5385	8.31521	9.29547
WHSC1	3.42596	8.1297	3.30244	5.89007	3.79147	5.85498
ZNF514	0.787292	1.28308	0.521542	0.682978	0.554726	0.772479
PIDD	3.06234	3.83621	1.57603	5.10818	1.84308	3.18216
FZD1	8.86968	9.82327	4.04714	8.29414	5.83448	7.75517
SHANK3	1.10905	2.34738	0.969001	3.07511	1.07499	1.44231
LIN52	2.81754	8.517	3.53492	5.2046	5.55504	5.80882
ANP32B	59.5315	125.891	52.6816	101.483	80.0564	95.3971
ACD	4.65129	9.52882	4.0009	12.5317	5.18348	8.27526
ABTB2	4.66364	11.7504	4.93822	17.8929	6.2728	9.96689
NXT1	19.2263	46.6663	19.647	54.6657	30.8223	46.9789
CDK2	4.65717	21.0911	8.88119	15.2076	10.2018	13.1917
MPP3	1.95801	3.021	1.28416	2.6817	1.79141	2.80001
NTF3	3.69639	5.43458	2.31496	3.41608	2.46332	3.73612
KCNG1	2.13086	4.49232	1.91412	6.27287	1.44771	7.85273
DNMT1	11.2958	24.8354	10.5905	22.0103	15.7323	19.0944
RPA1	9.12226	20.1018	8.59824	12.2718	12.82	13.68
RAB15	4.52767	7.35152	3.15857	7.37274	4.59588	6.42544
DDX11	3.08024	5.73827	2.48265	5.60163	3.37385	5.26524
RGS10	24.9803	50.2442	21.7426	37.6981	33.2027	39.4804
RFC5	2.74618	4.7448	2.05738	3.40773	3.05641	3.77843
GPR157	1.76695	3.5366	1.53701	4.94641	2.05246	2.62712
ATRIP	3.01108	4.80157	2.08985	4.71435	2.6085	5.13903
BAIAP2L1	0.428199	1.19834	0.523566	0.860758	0.359207	0.983163
USP13	1.82956	6.16516	2.70722	3.95345	2.99419	4.41215
FOXC2	0.68938	2.80195	1.23207	3.43563	1.21219	1.4289
KIAA1522	5.574	9.03769	3.97445	11.2363	5.48794	6.57953
AJAP1	0.988679	1.80235	0.793312	1.89927	0.926306	1.62173
DUSP5	15.5206	72.4258	31.9115	77.9631	38.1959	72.4097
PGP	10.085	18.6984	8.26816	21.9534	10.5925	19.5285
SMCO4	5.00636	7.47937	3.31332	7.32056	3.13404	6.06279
RFWD3	4.96156	13.872	6.14579	8.57036	7.67466	11.0082
ZNF789	0.713567	1.20019	0.533373	0.632781	0.579207	0.821014
FAM118A	3.43293	7.65599	3.40462	4.99318	3.98226	5.34962
CTPS1	8.5922	25.7946	11.4867	25.6262	16.4222	24.7495
GPR161	3.12814	5.84718	2.60913	5.45267	3.10904	5.36536
HABP4	4.14318	8.47801	3.80761	6.36753	3.77763	5.10104
TIMELESS	4.51549	7.02488	3.15696	6.68868	3.48189	6.67478
STX11	0.519265	15.2061	6.87141	12.5761	5.10271	15.4747
HNRNPAB	102.455	277.793	125.889	257.306	179.16	232.02
SLCO5A1	0.0533478	0.976753	0.443202	0.729666	0.21683	0.630816
RELT	1.02703	4.22189	1.92338	5.41402	1.84352	4.58463
VSIG10	2.31628	3.71731	1.69772	2.3059	2.16915	2.53638
TCF3	15.842	29.289	13.4091	33.2378	18.1725	22.9858
THEM6	5.05699	4.51386	2.06927	7.64351	2.4544	4.84366
PKN3	1.24745	2.69719	1.23668	3.01926	1.13469	1.93383
LIG1	1.99581	2.5979	1.19244	2.6253	1.16137	2.10621
PAK1	4.83475	8.01835	3.69646	6.01659	4.46789	5.64431
TMEM164	4.48696	7.60451	3.51714	8.12362	4.48643	6.38396
TMC7	0.183074	0.235656	0.109461	0.168827	0.0699105	0.191441
FOXP4	3.98795	6.90709	3.20889	8.23456	3.73034	4.19318
IQCC	1.04194	1.24663	0.579387	1.56839	0.486063	1.38194
RNASEH2B	3.8699	6.26681	2.91386	4.60034	3.16568	4.80821
PVRL1	5.96846	9.25357	4.31693	12.4018	4.80145	6.4523
TRAF2	4.79438	15.5088	7.2416	17.7229	8.48368	16.1944
RPIA	8.61516	23.4411	10.9498	15.2955	14.9015	17.0794
KIAA0513	2.77033	2.66492	1.24652	3.00216	1.27375	1.99083
DHTKD1	2.37238	4.10734	1.92158	2.4436	2.10152	3.04237
INSR	1.7547	4.45964	2.08707	3.15429	2.59163	3.1149
POLD1	3.89316	5.90594	2.76704	6.88292	3.45026	4.01517
SLC7A1	18.1361	53.2519	24.9765	53.3461	28.1338	42.8186
STK4	3.80721	9.24238	4.34699	4.65012	5.22144	6.94405
FADS1	3.16793	9.86503	4.64103	6.99054	4.49371	7.63902
CHAF1A	3.9465	5.58434	2.62809	6.62092	2.88314	4.91951
NBPF11	0.251099	0.680242	0.320444	0.299435	0.267702	0.339123
PSTK	0.292056	0.516728	0.243542	0.28436	0.270118	0.356194
ZNF672	6.86137	16.6891	7.90206	23.8509	9.86117	19.3742
HADH	4.2486	6.96089	3.3015	5.65702	3.42883	5.98921
HIP1	5.22384	9.31189	4.42046	5.11927	5.55171	5.68446
SLC2A4RG	22.6674	31.3314	14.8858	40.1144	17.3873	24.2584
FNDC1	2.7903	7.64137	3.63118	7.49609	4.56826	5.42606
NOTCH1	3.55054	5.37396	2.55911	5.10476	2.46518	3.11302
LPAR2	1.57158	1.57281	0.749287	2.01037	0.888052	1.23328
GLI2	2.86807	4.73822	2.26658	5.28934	2.19416	3.37559
MAST3	2.26971	2.9999	1.43655	4.115	1.7086	2.52922
LRIG1	12.3525	29.0112	13.9248	24.8972	12.4955	24.7786
NCKIPSD	5.96502	7.66982	3.68676	9.50932	4.77991	6.22654
STRA13	15.2049	21.7123	10.474	27.345	14.043	23.9017
CKB	3.80962	5.57206	2.69163	8.22151	2.74991	4.48374
NUDT8	1.97363	3.51386	1.70294	3.97716	1.72475	3.17048
TMEM159	7.62501	15.0392	7.2987	15.8116	8.20362	9.80323
POLA2	2.90165	4.85462	2.35616	5.23973	2.30095	4.65285
CCNF	2.8809	5.61653	2.72663	7.9541	2.98376	5.8899
WDR34	19.9502	22.6454	10.9955	30.866	14.3721	24.9999
AGAP1	1.66621	2.88155	1.40009	2.44584	1.46026	1.99752
GTPBP3	2.25893	3.28742	1.59744	3.41746	1.75835	2.61051
CENPM	2.29741	3.47605	1.69856	4.24237	1.50591	3.51435
SIK2	2.82457	7.08988	3.4654	5.37259	4.2436	5.78101
SCARB1	3.55824	5.32501	2.60794	6.73653	2.99681	4.48388
SFXN4	7.36582	11.6684	5.76356	10.7186	7.3924	10.9203
HBEGF	1.83318	7.71675	3.81186	9.79622	3.13967	6.20484
H2AFY2	9.29356	24.109	11.9158	27.4802	12.5402	26.0849
CBS	8.98749	12.611	6.24102	14.6978	7.02121	11.5114
ADNP2	3.73143	8.63026	4.28618	5.34201	5.29213	6.8082
PHF13	11.5902	23.2473	11.6489	26.1298	14.2116	18.8598
NFATC2IP	7.20391	16.0581	8.05173	13.5353	8.52935	12.173
TUFT1	2.84987	2.79088	1.40045	3.55345	1.62451	2.87562
P4HA3	5.35132	11.6211	5.834	11.9809	6.18721	11.909
RP11-802E16.3	2.3246	2.98591	1.52176	3.15834	1.05747	1.54696
SCD5	6.379	8.52284	4.34714	5.55405	5.59962	4.8636
PARP2	2.63476	3.95643	2.02339	3.07179	1.97936	2.99509
RADIL	0.608678	2.25475	1.1536	3.16793	1.29695	1.91657
SSBP2	1.41265	2.09847	1.07641	1.48253	1.22814	1.47651
ZNF274	1.20106	2.0841	1.0706	1.36118	1.04697	1.38377
CLTCL1	0.496327	0.811483	0.419728	0.629153	0.328256	0.59158
TSEN54	4.23252	6.78723	3.52683	8.80642	4.31976	7.23176
SLC29A1	11.3534	12.2833	6.38937	19.3269	7.04251	12.5706
SSBP3	9.49648	10.4683	5.4775	11.0087	5.35194	7.17382
MESDC1	10.5829	23.8356	12.4865	28.2486	15.0678	23.3655
SLCO4A1	4.20231	13.212	6.93723	18.9852	8.17954	11.1548
RECQL4	3.30036	4.08701	2.14793	5.56853	2.33442	3.43612
KCNC4	2.11411	1.96553	1.04361	2.46478	1.06562	1.70395
HHEX	3.47811	3.47179	1.8554	2.18315	1.9019	2.04842
TTL	4.72505	9.93512	5.34211	6.70963	6.48408	7.67711
HIATL1	20.5192	42.2239	22.7157	27.1267	28.1485	31.8853
MGAT5	8.33481	14.417	7.75778	8.52089	8.7666	10.0077
LCAT	5.21843	5.23666	2.81847	4.83674	2.96199	4.16632
TUB	4.19038	7.7958	4.19873	6.3185	5.18946	6.24555
WDYHV1	2.79677	6.01819	3.24514	3.66805	3.49683	4.79174
RP11-1212A22.1	4.09499	9.09965	4.91451	8.02578	4.71001	6.06738
LEPREL1	1.88008	8.29373	4.51216	7.02262	4.85652	9.30899
MCAM	0.9714	3.49201	1.90231	4.12699	1.73221	2.36112
CRY2	3.11374	6.61046	3.61583	7.51499	3.94073	5.40605
RNF19B	3.70806	18.0566	9.89863	18.4651	8.93982	12.2576
NCS1	18.6943	35.2549	19.3445	48.4644	21.3	36.8001
PDE4A	4.49143	7.24607	3.9772	9.37243	4.43284	4.5006
RGS12	1.54676	1.94937	1.07401	1.82105	1.13814	1.78569
ZNF18	1.91818	1.42586	0.787361	0.827591	0.78022	1.0066
RRM2	7.42981	14.8913	8.23054	11.4782	8.21697	13.4524
PITPNC1	2.72763	7.96224	4.40423	7.83054	3.89308	6.38684
FSTL3	13.416	15.5723	8.63012	25.3965	9.18353	21.1859
JOSD1	14.9446	35.8161	19.9048	39.6359	21.7956	27.1939
GAREML	0.953696	1.27304	0.708867	1.4879	0.726983	1.26212
NINL	2.07912	2.30404	1.28849	1.68436	1.33523	1.74952
JAG1_1	2.57463	4.09688	2.29482	2.4172	2.24139	1.83358
PLAGL1	3.44291	5.58977	3.13603	3.56999	3.33588	3.85276
RAD51	2.32517	3.47592	1.9641	3.04538	1.90067	2.78562
RALGDS	4.5868	6.5459	3.7071	8.82182	4.2539	5.97586
FASN	40.2711	102.594	58.2716	148.475	58.4297	76.1634
SLC41A1	8.1558	28.3872	16.1535	23.8163	15.8192	21.2248
RNF144A	1.22572	2.87611	1.6422	2.07816	1.73931	1.94176
TNFRSF10A	1.84878	5.77648	3.3	4.66807	3.42765	5.35418
POU6F1	2.22191	3.1041	1.77375	3.49492	2.02672	2.44942
ENO2	3.45516	9.22391	5.27107	13.5221	4.9098	6.79413
TCF20	6.10388	14.5247	8.35117	9.33739	9.30158	10.2963
FAM171A1	9.20515	12.1565	7.00909	10.0784	6.90184	9.16661
BRD3	3.26139	5.58903	3.22598	3.9791	3.61527	4.17105
CSRP2	3.72788	13.1458	7.59916	9.87712	7.22581	12.7407
RNF166	2.08946	2.66845	1.54939	2.64217	1.13749	2.19837
AZI1	3.54135	4.35225	2.5321	5.54726	2.76921	3.99854
EIF1AD	9.7805	22.2068	12.9422	22.0743	13.9397	19.0525
MICAL3	1.79958	3.97577	2.33085	4.07755	2.23399	2.90575
NDE1	6.01153	9.07938	5.38546	9.7828	5.57245	5.90553
MAST2	12.3045	19.689	11.7007	22.94	12.4627	16.5376
ATP11A	2.37979	4.80427	2.86542	3.20006	2.74742	3.127
TCF19	4.62258	6.35061	3.81992	7.14933	3.28614	4.9993
DNAJA4	0.477497	1.30583	0.795781	0.938769	0.757317	1.02954
NRBP2	5.49537	6.86006	4.23815	5.6576	4.06589	4.80885
PDE6D	3.05602	3.56863	2.21036	2.43131	1.87561	2.50558
ERN1	2.8423	9.1856	5.87876	7.02844	6.05322	7.19862
FBF1	1.30083	1.2187	0.781977	1.25469	0.630243	1.26221
PHF19	5.42905	6.56448	4.28073	8.18577	4.20027	6.06657
PPARD	21.0414	53.3553	34.833	64.2427	26.6861	45.2466
FANCC	1.22575	1.8323	1.19626	1.4105	1.21599	1.54639
CMIP	3.06416	5.46206	3.61016	5.84411	2.90079	3.73449
SLC10A3	27.6271	26.8982	17.9004	36.8659	17.836	29.0869

## Sheet: TableS2C
Table S2C: Figure 3A. A comparison of gene sets affected in a MYR1-dependent manner - MYR1-independent ASP5-dependent
Feature ID	Mock infected	RH infected	RH∆myr1 infected	RH∆myr1::MYR1 infected	RH∆asp5 infected	RH∆asp5::ASP5 infected
CTC-550B14.7	0.06356	0.270278	0.0909548	0.123683	0	0.0543118
THAP2	0.0768945	1.91518	0.332432	0.884651	0.114433	0.172527
GLB1L2	0.0123624	0.0984485	0.0280144	0.109971	0.00793302	0.092849
CSF2	0.16092	3.79567	7.76056	2.63751	0.30685	1.41172
RP11-544M22.13	0.16568	0.555147	0.194633	0.567303	0.0638319	0.314246
SLC8A3	0.00419579	0.483433	0.727356	0.285845	0.0568079	0.214938
MFI2-AS1	0.25103	0.347096	0.169685	0.27458	0.0441306	0.288991
B3GNT5	0.03371	0.951566	0.229644	0.882933	0.122655	0.321355
TSPAN12	0.0608452	0.215005	0.0721061	0.141504	0.040289	0.154661
MOB3B	0.122255	1.45639	0.89657	0.907805	0.280642	0.564652
LIPG	0.295026	1.38907	1.58722	1.2042	0.273841	0.845198
RGS16	0.278773	14.0866	16.9396	10.3165	2.79869	7.63982
RP11-696N14.1	0.401117	0.504425	0.275179	0.250074	0.103581	0.205621
RCSD1	0.0201065	0.487392	0.781653	0.516317	0.111511	0.791206
SLC6A16	0.164995	0.581534	0.223501	0.331716	0.136463	0.273822
UPK1A	0.228726	0.43499	0.182978	0.208809	0.112267	0.130757
ANKRD44	0.202053	0.39314	0.131622	0.287559	0.104634	0.234099
MYH16	0.01116	0.0899511	0.0402287	0.0313487	0.0242365	0.0551642
RIC3	0.0570047	0.0776179	0.0464742	0.0324933	0.0209167	0.0879465
ADC	0.354133	0.669222	0.346395	0.677165	0.182479	0.37807
SEMA6A	0.130109	0.51101	0.189478	0.260006	0.139349	0.237533
STAR	0.0527199	1.10776	1.11958	0.680714	0.305961	0.466661
TFPI2	13.1651	112.468	58.5027	90.5597	32.5669	77.0263
RHOU	0.451754	2.57395	2.4136	2.15135	0.751239	1.63947
TGFA	0.160786	0.610125	0.527722	0.656229	0.178533	0.585906
RHCG	0.0242792	0.550521	0.481655	0.868453	0.162589	0.669487
DUS4L	0.394733	0.221672	0.126177	0.152969	0.065516	0.17717
PPP1R15B	0.242592	1.16837	0.742465	0.557392	0.347011	0.47435
ADAMTS4	1.10628	6.70732	12.9827	7.09269	2.00212	3.28061
EDN1	1.73499	5.7477	2.64787	5.94538	1.72646	3.93223
USP2	0.179377	0.799341	0.730668	0.92261	0.249152	0.446549
MYH11	0.248129	0.553226	1.08042	0.418683	0.174944	0.288946
LYPD6	0.686607	5.07677	2.2332	2.41662	1.61411	3.17963
RALGPS1	0.122125	0.196848	0.101444	0.129842	0.06455	0.150174
LZTS1	0.291355	0.841008	0.459082	0.813584	0.280557	0.481673
MPP2	0.316222	0.292608	0.316175	0.390149	0.0982459	0.318066
PPP1R3G	0.977383	0.935192	0.513476	1.19859	0.314727	0.472581
WNT3	0.502266	0.661508	0.335849	0.420058	0.237972	0.519391
CYP27B1	0.729694	5.98396	3.97488	5.45147	2.20209	3.14743
DENND3	0.671039	0.800384	0.485973	0.623054	0.305673	0.555001
PCSK9	1.42319	2.47389	2.66955	3.85886	0.964928	2.50124
CTB-55O6.12	0.895847	1.39087	1.24598	1.82466	0.5448	1.07474
BTBD11	0.109075	0.325319	0.14971	0.277329	0.127533	0.297252
DIRAS1	2.12059	2.66975	1.49338	3.05407	1.0517	2.64672
MICALL2	4.05302	3.60085	2.23156	2.90393	1.43756	1.97703
CAND2	0.531596	0.974824	0.478795	1.14913	0.391977	0.815969
HAUS5	1.0699	0.887506	0.592394	0.671836	0.363221	0.648923
SYTL4	1.04912	2.83553	1.72823	1.44354	1.16823	1.71231
MAMDC4	0.969746	1.22068	0.701169	1.11857	0.531364	0.988128
NBEAL2	0.381631	0.478694	0.269995	0.479069	0.208919	0.361845
NLGN3	0.334654	0.326396	0.205538	0.281288	0.142663	0.208394
CCBL1	0.730711	0.821027	0.680305	0.725746	0.367142	0.942978
PLGRKT	5.00884	8.13199	5.12823	4.81196	3.64989	7.00638
DDX12P	0.712957	1.04885	0.724917	0.990852	0.473542	1.03397
NRP2	2.57819	21.2492	15.3403	14.7931	9.66579	18.2898
GADD45B	10.3665	16.8407	14.7419	28.3581	7.72022	12.5149
CTC-786C10.1	4.92977	3.73646	2.57816	3.82135	1.72724	3.50979
ADAMTS9	0.588049	1.59143	0.967948	1.01475	0.748294	1.33569
WWC1	0.411585	5.63403	4.34451	5.1821	2.69034	5.38392
TCTEX1D4	1.36399	1.96476	1.86389	2.15313	0.939611	2.19383
NFATC2	1.47097	2.00279	1.58722	1.41474	0.966725	2.29542
HIVEP3	0.45339	5.032	5.76828	4.61354	2.4298	4.15033
AK4	0.29282	3.91445	2.29281	2.83117	1.9099	2.68505
FMNL3	3.2266	9.32393	7.3831	8.57256	4.55282	8.85179
EMP2	8.64014	42.5278	26.5946	42.1913	20.8211	33.1041
BTN2A2	1.46982	4.12356	2.67603	2.98941	2.04706	2.73574
DUSP16	1.1278	2.57573	2.0949	1.79129	1.29337	2.52271
ESPL1	1.09164	1.83229	1.41705	1.6567	0.926554	1.22552
NAV2	3.61849	4.46543	3.5205	4.24936	2.27453	4.42365
DUSP8	0.231185	0.947208	0.547819	1.09094	0.487177	0.597391
SLC43A2	0.782233	5.31387	5.41293	6.93563	2.78884	3.72125
TRABD2A	0.402721	0.790154	0.507576	0.575959	0.42293	0.616565
GPC4	1.43093	2.17587	1.40774	1.71244	1.16929	1.59385
ZHX2	2.46301	8.85654	5.46159	7.64015	4.78459	4.52625
ROBO3	1.51161	1.10705	0.928438	0.937657	0.598181	0.803075
ITGB3_1	6.26058	13.974	15.135	13.8087	7.55191	15.389
HTR7	0.432377	1.00585	0.555821	0.535658	0.544549	0.579735
KIFC2	2.98422	2.84247	2.14189	2.51954	1.53923	2.08346
IDH2	14.5904	27.1353	24.2275	28.861	14.7578	28.1548
GFPT2	9.48696	46.605	36.9047	49.5484	25.3467	47.8877
RASL10B	2.47395	5.10266	3.12581	6.14731	2.78136	4.69258
IGSF3	2.7974	6.40586	3.82632	6.79624	3.50141	4.55938
SIPA1	9.74355	10.8187	7.6325	13.2912	5.91466	7.96765
SBSN	4.38308	3.43846	3.54971	3.82879	1.88308	2.83405
SHMT1	1.05213	1.9978	1.12667	2.14565	1.12892	1.97466
BHLHE40	9.59084	36.7886	41.4147	34.4225	21.027	22.3626
PIGZ	1.05341	1.24362	1.02153	1.45963	0.718594	1.33657
CCHCR1	2.15138	2.19871	1.70083	1.90798	1.27162	2.20424
ITPR3	12.6726	12.2686	9.03907	13.8398	7.10327	10.545
RHBDF2	1.29351	2.6399	2.19667	2.88292	1.529	2.10529
CBX7	1.92902	1.71886	1.35376	1.80013	0.999473	1.37726
FAHD2A	2.56235	2.04533	1.73959	1.95486	1.19432	2.28404
MLLT6	6.1967	21.7836	15.332	25.1289	12.7567	18.3042
NFKBIA	23.7831	244.787	151.122	243.486	144.399	184.799
PNP	14.7904	62.4729	37.8887	77.4303	36.9692	68.0889
KIAA1614	1.0216	0.836755	0.828858	0.956707	0.498397	0.667146
CARHSP1	5.75025	6.23737	4.03824	9.73883	3.72625	6.96972
ATF3	0.391505	28.7889	22.6378	30.0953	17.3484	19.6295
HDHD3	4.11259	3.46857	2.57153	3.36142	2.09234	3.12235
HAUS4	2.24118	3.26397	2.29002	3.734	1.97161	3.18827
STXBP1	7.20774	10.367	7.32272	10.291	6.27903	7.29548
C19orf40	1.2255	1.16743	1.05829	0.970549	0.711516	0.941455
TBC1D1	3.58256	6.96523	4.54539	4.8078	4.25886	5.31346
GTPBP1	8.21015	17.0747	12.0239	20.6911	10.4893	14.7596
TSSC2	1.59026	1.67185	1.45356	1.73518	1.02718	1.43767
SIRPA	36.8426	60.9962	39.3489	68.958	37.5252	52.1877
PRPF40B	1.1602	0.918566	0.714654	0.703961	0.569157	0.84134
NES	49.3439	43.3299	31.987	38.5084	27.028	33.4573
FANCG	4.41895	4.05694	2.61229	4.83191	2.53659	5.00451
KIRREL3	2.08977	2.69294	2.10008	3.57857	1.68377	3.11294
NINJ1	15.5225	97.5094	87.1465	148.099	60.9898	114.463
CYR61	171.578	160.441	120.834	166.405	100.489	137.87
ITGA7	1.36281	1.08602	0.852206	1.34222	0.680835	0.728078
SCD	70.1978	123.31	101.226	92.0534	77.6954	100.716
NRIP3	2.75812	5.1898	3.93508	3.86549	3.28377	4.41514
NTN1	4.3796	8.13304	6.03808	11.693	5.20404	7.23596
ZFPM1	1.58355	1.72964	1.16516	2.12346	1.10777	1.44775
FADS2	34.0386	55.8307	42.9997	87.0735	36.1416	59.5172
CFLAR	3.52125	11.303	9.39437	8.44115	7.38559	10.1401
PRKCD	7.15464	11.4706	7.70902	11.0719	7.51754	8.71821
GPRC5A	10.8622	12.7012	8.93805	12.5331	8.3915	10.6268
IGF2BP1	0.85491	1.81488	1.2573	1.46251	1.20041	1.16451
CEP250	2.98362	3.35728	2.75838	2.74292	2.22321	2.75791
NACC2	8.22633	12.4842	9.29754	11.1284	8.27964	9.08367
KLHL36	5.14398	7.30239	6.23185	6.31559	4.85978	5.49963
LSM2	13.531	15.2194	10.418	18.292	10.1502	15.6415

## Sheet: TableS2D
Table S2D: Figure 3B. A comparison of gene sets affected in a MYR1-dependent manner - MYR1-dependent ASP5-independent
Feature ID	Mock infected	RH infected	RH∆myr1 infected	RH∆myr1::MYR1 infected	RH∆asp5 infected	RH∆asp5::ASP5 infected
C5AR2	0.0291951	0	0.135152	0.00666507	0.035573	0.00722772
LRG1	0	0	0.344816	0.0634615	0.121449	0
C10orf10	0.035813	0.00546763	1.27204	0.0079353	0.015478	0.0134529
LBP	0	0.0724115	4.64984	0.21016	0.307469	0.241621
IL24	0.0648057	4.44807	134.485	4.71772	29.2513	9.62249
SPATA31E1	0.0066134	0.00441113	0.11041	0.00591724	0.00421635	0.0168136
IL19	0.130845	0.160422	2.85732	0.12995	0.578876	0.119461
FCGR2B	0	0.034962	0.416167	0.0133701	0.153026	0.0255615
ETV7	0.207507	0.294611	2.96291	0.418708	0.738895	0.499397
FAM107A	0.0600092	0.0531201	0.517321	0.0552765	0.096194	0.0702915
SOCS1	1.24945	1.05765	9.97487	3.4093	7.47321	2.15899
IRF9	6.40614	1.0297	6.79569	1.12344	2.65437	2.33829
VNN1	0.0276056	0.0504938	0.319972	0.0591288	0.134933	0.178958
RGS4	5.35699	6.65686	41.3467	4.89904	19.3774	6.14859
ABCG1	0.136532	0.10815	0.659284	0.132861	0.316902	0.159368
SOCS3	35.6635	99.4987	601.403	127.049	220.326	115.157
RP11-806H10.4	0.301686	0.459117	2.66507	0.951541	1.37955	1.09346
MX1	2.26788	1.36695	7.75306	1.54093	4.33194	2.2083
EPB42	0.134225	0.0191699	0.104836	0.021303	0.0440892	0.097935
ARHGEF37	0.111715	0.0305297	0.164653	0.0582904	0.0812878	0.0363441
DYNLL1-AS1	0.174063	0.0619049	0.321317	0.249116	0.223842	0.167346
BATF2	2.10736	0.317497	1.6288	0.454129	0.762281	0.514648
APOL6	2.60728	2.06066	9.93397	1.55843	3.78813	2.11419
APOL3	1.30605	0.539317	2.59293	0.481219	0.722165	0.496789
SPATA6L	0.0545169	0.0300458	0.144374	0.0403925	0.0849735	0.0609543
MCHR1	0.0166172	0.0450495	0.214436	0.0259117	0.0191295	0.0315772
TP53INP1	0.391884	0.144552	0.675172	0.113355	0.541747	0.20222
DTX3L	5.96806	2.84413	12.8679	1.89803	5.84028	3.36675
EBI3	1.00693	0.553533	2.38974	0.955513	0.772296	0.989534
CTGLF12P	0.447988	0.104754	0.443851	0.147934	0.254858	0.371753
DLL1	1.48499	1.10606	4.6848	0.867916	2.70969	1.16262
PRDM1	4.71457	5.61131	23.677	4.25381	11.5109	7.61811
GNA14	0.719199	1.39051	5.84249	0.68214	2.22794	1.03433
C6orf132	1.12589	1.15041	4.82067	1.27632	1.1228	1.10532
NOD1	0.91315	1.05599	4.42488	1.26945	1.9646	1.25313
EPSTI1	0.610036	0.466432	1.8999	0.342525	0.99963	0.605061
DHX58	2.60756	0.836812	3.36866	0.922331	1.57033	1.25993
AC007383.3	1.43715	0.409672	1.64403	0.547563	1.39263	0.457248
CD7	0.615166	2.0511	8.00781	2.57981	4.24217	2.05515
OAS1	0.510767	0.21998	0.839021	0.341438	0.507149	0.240268
TRAFD1	10.5237	8.68472	32.857	9.24105	20.2245	10.917
PIK3IP1	2.543	1.29262	4.87418	1.75518	1.53398	2.31775
RTP4	1.04092	0.473431	1.761	0.22782	1.64437	0.618072
ANGPTL4	11.8086	7.95266	29.3444	18.3887	8.18738	18.2801
MMP1	326.929	276.77	1013.37	189.053	437.318	382.14
MIR143HG	0.462622	0.365699	1.33714	0.271353	0.572182	0.517063
C2orf68	0.195856	0.0536622	0.191937	0.100522	0.0774093	0.18932
ZFYVE26	2.30558	1.73275	6.06825	1.53535	2.67469	2.04552
KIAA0226L	0.157727	1.84374	6.4178	1.69854	3.08379	3.11877
GBP4	0.357712	0.733767	2.5512	0.279066	0.96865	1.01777
SEMA6B	0.12264	0.0594902	0.205835	0.116012	0.0538088	0.0887446
PHF21A	2.38113	1.33879	4.58754	1.0147	2.23414	1.26073
GPR37	0.15425	0.340336	1.16616	0.413698	0.812524	0.411109
C12orf68	1.37658	0.206557	0.684924	0.534246	0.93092	0.483515
CHI3L1	1.51625	1.90108	6.27658	1.68698	3.39147	2.195
BCL6	4.29032	3.69142	12.1343	2.68283	4.43073	2.74689
LRRC32	8.48877	8.31931	27.0626	10.6569	16.367	10.7932
TRAF3IP2	5.05257	5.07496	15.8304	4.90473	7.12453	5.61502
TMEM204	17.9819	6.12036	19.0316	10.2198	15.3706	12.8229
FCRLB	1.00897	0.843281	2.60719	0.592238	1.00983	0.571628
OAS3	1.22975	1.43332	4.39297	1.93459	2.48653	2.03824
FLT3LG	1.97543	0.957545	2.92659	1.34511	1.65618	1.64433
TAP1	7.66913	10.0759	30.7239	10.683	13.7437	14.8645
IFI35	10.5478	6.51472	19.428	8.53556	13.7939	12.5593
PTGIR	7.98527	3.10428	9.25747	3.05153	2.96429	2.96702
GLYCTK	0.540291	0.16631	0.475472	0.400337	0.332103	0.627307
PPP1R3B	2.27627	1.00346	2.8473	0.781581	2.07717	1.12456
DTX4	5.93354	8.01493	22.6531	9.32749	12.4126	8.85154
TXNIP	39.4702	4.02116	11.3281	2.73974	5.32023	3.35141
PRR5	8.71681	5.63562	15.8459	7.22529	8.33372	7.24821
FAM115D	0.177955	1.20372	3.33229	1.25824	1.31705	1.04295
GYG2	1.63741	1.57866	4.26527	1.86898	2.15846	1.76585
IRF7	3.83413	2.92167	7.85439	4.49384	5.18268	3.43147
RP11-667K14.4	1.52929	0.845674	2.26487	2.74517	1.51164	1.65236
FAIM3	0.314913	0.776136	2.07625	1.10065	1.31082	1.03205
ST5	7.33357	6.24196	16.6949	6.81091	7.79983	7.03608
IL4I1	0.699059	1.62516	4.32159	1.7866	2.67482	2.06084
PLEKHF1	5.43156	1.66797	4.40923	2.27529	3.40958	2.37873
TMEM255B	2.46859	1.4479	3.79562	2.61186	2.68259	2.24788
C1QTNF6	3.54299	0.821026	2.14705	0.977726	0.908128	1.09681
ATP2B3	0.0173561	0.0664821	0.173661	0.157548	0.0565339	0.0689041
STAT2	31.0577	11.9773	31.2646	12.1768	21.8328	15.4907
SIPA1L2	5.37343	7.72667	19.7292	5.19244	15.4486	7.46543
SPOCD1	8.00026	3.98582	10.136	4.34947	5.86426	4.28237
RP11-54A9.1	2.90865	2.05581	5.17472	1.62	3.45214	1.53861
IL1RN	0.171518	2.62538	6.59802	3.33292	5.09198	4.90608
HSPA12B	1.21853	0.795046	1.98613	0.774706	1.33249	0.450131
CYP26B1	2.89124	1.22568	3.00412	1.11869	1.35328	1.05204
TG	0.104626	0.175061	0.42675	0.216629	0.303098	0.206773
ASPHD2	0.962681	1.07251	2.59304	1.14501	1.60128	1.20276
SDSL	1.90491	0.523045	1.25184	1.0693	0.882916	1.38551
PPAPDC3	1.91364	0.939031	2.23191	1.18575	1.18725	1.08466
KIAA1755	6.36678	2.01521	4.77265	2.53703	2.48002	2.10932
RP11-61L23.2	0.122377	0.892273	2.11035	0.904505	2.62664	0.816697
NLRC5	2.86772	1.23549	2.90939	1.15749	1.71385	1.19053
TRIM21	17.7657	8.29958	19.5141	7.48253	14.5756	11.0898
APOL1	1.47438	1.31199	3.04236	1.78395	1.63483	1.2733
ADCK4	3.6627	1.80877	4.19385	2.20188	3.09791	2.53454
TENC1	12.9804	4.02276	9.31156	4.30058	5.66631	3.11185
NNMT	29.2942	51.0641	118.041	72.1785	89.6922	77.6383
UBE2L6	20.7301	13.7115	31.667	15.5352	21.5071	18.2563
TEX29	1.68673	1.03866	2.39299	1.25309	1.75071	1.45513
TRIM16	6.25755	4.23022	9.72392	6.62154	8.33643	7.41519
CA12	0.563201	2.13222	4.89875	1.54454	3.58272	1.46205
STARD13	6.03965	4.6989	10.7406	3.28623	7.63992	6.31535
STARD8	1.1976	0.895527	2.03946	1.25754	0.89486	0.749305
BCL9L	16.0065	7.52328	17.0212	10.8496	13.2408	9.02191
FAM63A	2.9595	0.926733	2.09092	1.05254	1.98172	1.14195
SPRED3	1.30259	1.07872	2.43057	1.16702	1.6296	1.14743
TOM1L2	8.74456	2.85394	6.42951	3.75755	4.19788	3.4532
SPSB1	16.5991	18.789	42.223	21.2765	31.6071	23.758
FAM65C	7.44254	7.62891	17.0632	7.26571	14.6761	9.67295
CDC25B	22.7558	11.9177	26.5406	16.7742	23.5821	13.7841
RP11-46D6.1	8.64335	4.49128	9.90836	5.1269	6.09927	5.60638
TNFRSF1B	2.77793	6.4549	14.192	5.63654	5.19018	4.32785
TMEM217	1.15578	1.64497	3.61391	1.44845	3.51735	2.20406
ACSS3	1.10686	0.765746	1.67416	0.512486	0.781875	0.550997
C1orf213	0.825589	0.408385	0.889695	0.390826	0.491306	0.388808
ELL	9.17482	12.448	27.0603	15.0453	17.8867	14.5188
UBOX5	2.64404	1.02133	2.2192	2.09914	1.80266	1.34842
TMEM173	25.9393	12.4051	26.9157	14.5505	14.4654	13.457
SLC7A7	1.86479	0.872202	1.88034	0.948666	0.80439	0.977346
WBP1L	23.2487	16.3696	35.2144	19.1606	26.3939	22.7443
TGM2	90.095	116.768	250.74	167.832	183.697	129.21
TRIM38	3.19587	1.81815	3.89468	1.23616	3.26175	2.28804
TTC21A	0.236319	0.117453	0.25139	0.128073	0.139939	0.185099
GGN	0.660687	0.409438	0.876119	0.694382	0.510322	0.436599
PPM1H	0.192653	0.168101	0.355632	0.186429	0.194371	0.293269
MX2	0.419432	0.201207	0.424099	0.167266	0.314498	0.230263
NDST2	10.7911	4.90054	10.3285	5.42911	7.37918	6.51662
TRIM69	1.2535	0.847523	1.78615	0.60513	1.45385	1.05588
KIAA1199	52.8416	117.424	246.768	103.128	151.486	102.157
EMILIN2	14.3619	14.7266	30.7292	14.5843	20.9863	14.61
KIAA1467	0.866891	0.613265	1.2746	0.554997	1.0399	0.823178
SUFU	4.2652	1.85498	3.8531	2.64473	3.01762	2.1587
OSCP1	1.68391	0.784918	1.60804	1.07886	1.12464	1.27232
HDAC7	17.2591	9.66846	19.7266	10.814	13.7792	10.5126
PRKD2	6.58084	2.88702	5.87801	3.59421	4.86118	4.065
PIM1	9.00246	71.0644	144.588	79.4293	60.9537	53.9789
PSD4	1.07031	0.466435	0.938772	0.675922	0.699802	0.796379
FOSL2	9.68152	39.0809	77.917	33.188	39.357	31.748
TNFRSF8	0.152199	3.04266	6.05586	3.01999	4.32697	3.6437
PLEKHA4	10.9	6.33636	12.6099	5.83938	9.23259	7.28657
PSMB8	16.8905	11.9925	23.8389	14.6039	16.591	18.3186
VGLL4	4.26325	3.292	6.53333	2.558	4.45416	3.22518
HLX	4.57814	3.79761	7.52892	5.48766	6.02661	6.84335
CDC42EP4	17.5333	10.0533	19.9135	11.8668	10.375	10.0175
KCNE4	0.968561	0.789387	1.56002	0.785647	1.26279	0.584322
TM4SF1	1.4957	9.53249	18.8358	5.13809	7.98123	9.75729
BOC	18.5127	10.5651	20.8626	10.3297	14.9035	9.49251
PFKFB3	18.3007	46.9839	92.7617	57.5158	49.5759	50.4271
TRIM25	14.0346	27.697	54.4548	30.3353	53.5442	32.2604
IFI30	1.82481	3.23609	6.34888	4.083	3.06591	3.41111
PNKD	6.32671	4.73284	9.28344	7.16313	7.46842	5.98783
HSD17B7	1.44533	1.21092	2.36949	0.92649	1.13247	1.14247
MMP14	271.029	196.507	384.447	234.486	257.604	214.513
TBC1D22B	4.20286	3.08115	6.01981	3.32757	4.92952	4.11904
FAM134C	15.5689	8.6756	16.9121	11.8786	15.4108	11.2928
TNFRSF14	2.15765	1.08948	2.1214	1.49953	1.78807	1.79569
JAK3	2.90293	3.99012	7.71708	3.73819	4.08495	2.87096
FLCN	2.97806	1.69715	3.27989	2.94705	3.29263	2.84739
FBXO6	3.38659	2.65785	5.12979	2.70941	3.92353	4.41123
C2orf27A	1.55859	1.24213	2.39141	1.26884	1.98164	1.68304
SLC25A25	5.26733	17.344	33.3562	20.2509	25.2793	20.8361
RNF24	16.7887	24.109	46.2982	19.593	41.593	19.8686
C3	5.8287	7.15987	13.7426	8.01237	9.22278	7.3314
MVP	62.938	29.9061	57.3451	41.222	49.4605	45.2302
ANK1	1.40267	3.25596	6.24088	3.88212	4.13019	3.23056
RAB3IL1	15.3313	11.539	22.0505	16.028	16.9922	12.1431
COL27A1	5.37659	7.94425	15.146	7.13722	6.73778	7.70958
GATS_1	1.53807	0.824957	1.56905	0.770518	1.30723	0.648417
RAP2B	5.7223	4.66691	8.87461	3.34676	7.88768	4.3381
RRAGC	7.55807	6.47799	12.2194	4.42454	10.7085	5.88169
FLOT2	25.7816	23.7547	44.7567	28.2807	38.4889	26.7997
ZFYVE28	1.10807	0.908138	1.70926	0.877263	1.02462	0.775374
PHACTR1	1.06691	1.5931	2.98257	1.34219	1.56581	1.74157
ASB6	21.1207	20.1551	37.6452	27.9366	34.1202	25.785
LRSAM1	3.16305	1.28271	2.39166	1.76039	2.28321	2.26895
ZCCHC24	40.4352	14.6721	27.245	12.26	19.4736	11.8611
IRF1	7.88893	6.11467	11.3235	7.00964	8.27369	5.8148
RGMA	0.718419	0.630872	1.16646	0.851528	0.898956	0.354149
EPS8L2	6.68843	2.6657	4.91959	3.30048	2.96534	3.11624
SLC15A3	1.86597	1.67356	3.07693	2.09047	2.14794	1.87518
PXN	43.3996	13.6873	25.1345	16.7931	17.0782	17.4386
TUBB1	0.079257	0.510576	0.937521	1.0208	0.577583	0.75311
DYRK1B	5.15975	2.42364	4.42732	2.97956	3.59594	2.85335
IER3	89.3976	216.506	394.809	301.277	289.677	307.504
BRD8	8.01357	5.16669	9.40277	3.7283	8.95535	6.52302
EGR1	55.4946	92.616	168.413	92.5725	121.575	71.7755
PSRC1	3.14317	1.50689	2.73999	2.19814	2.01991	2.46318
MOB3C	0.890911	0.963488	1.74988	1.45688	1.64659	1.8187
STOM	49.1925	69.8511	125.893	48.5848	118.254	52.6332
ACOX2	2.0152	0.492414	0.886128	0.455694	0.725897	0.525643
TRIB1	5.61267	22.8545	41.1259	19.9629	31.4699	21.0691
SLC12A8	1.32628	0.618474	1.11244	0.828805	0.891334	0.826253
NKD2	1.38233	0.84327	1.51597	1.39983	1.28278	1.10778
CBLN3	3.15494	1.40646	2.52504	1.67711	1.87235	1.80305
TSC22D4	13.6333	7.75904	13.9197	9.65641	11.6349	9.60195
POC1A	3.89806	2.39	4.27348	3.15076	3.53305	3.40793
SERPINE1	300.331	190.992	341.306	199.274	202.282	199.509
SERPINB1	4.83193	2.92614	5.21913	1.96085	4.45866	3.2873
TTC23	2.79954	1.4975	2.66668	0.936249	2.14558	1.69303
IL15RA	6.53005	12.7674	22.7026	13.0033	11.2427	14.6
BATF3	1.35869	15.6645	27.8465	19.5279	24.0076	20.0625
LINC01137	2.48741	3.29864	5.8502	3.58158	4.07379	4.48948
BAZ2A	9.79332	8.79899	15.6024	8.24484	11.5517	9.08156
STK10	7.9636	4.71017	8.33141	5.53324	7.39272	5.84285
ARF3	44.9988	38.4878	67.9951	46.8633	58.6713	59.415
AC010441.1	32.0045	12.4413	21.9606	16.3469	16.1884	17.7552
LTBR	29.2959	22.9873	40.5571	30.1213	34.0659	25.9958
MRPL2	6.85272	3.29115	5.78777	5.21051	5.70429	6.51964
CDKN1A	122.39	262.982	462.296	385.941	370.483	349.947
WBP2	11.2465	7.83472	13.7652	10.3872	9.71086	8.87317
TNC	142.45	510.547	890.733	540.065	719.097	559.661
SFXN5	2.37935	3.36178	5.8389	4.14316	4.89175	3.48804
BCAR1	24.9824	15.8127	27.4506	19.9199	20.6245	16.3052
HS6ST1	9.03917	9.19976	15.9351	11.2477	9.89507	7.78656
ATG2A	7.68789	4.09809	7.09576	5.60738	7.15593	4.55316
IFFO2	4.76811	3.39812	5.87358	4.30769	4.2045	3.98179
FBLIM1	39.9663	23.3071	40.2704	29.4282	38.4699	28.2881
HJURP	2.71021	1.89613	3.27269	1.30569	2.16678	2.59137
MTMR9LP	3.74581	1.33367	2.29344	1.80962	1.32035	1.32676
PPFIBP2	0.825941	0.801243	1.37612	0.695909	0.985518	0.786746
IKBKE	10.1417	5.5337	9.47515	6.45041	8.98237	8.18177
ENG	103.18	66.1092	113.196	91.7767	97.7735	74.1317
PKIG	50.0641	32.7345	55.9839	32.9249	35.2239	38.9367
PLK1	3.63291	2.68555	4.57078	4.3628	3.86209	4.4443
APOBEC3G	1.00472	0.49564	0.837922	0.5606	0.791763	0.532127
AP5Z1	11.4015	9.08004	15.3405	14.6493	15.2706	12.193
CEBPB	111.862	95.7451	161.286	135.791	211.134	140.878
ADAMTS15	9.96619	26.0229	43.7634	33.7693	34.9546	27.0836
PKN1	29.1195	14.5341	24.3743	22.4357	22.2342	19.5527
A4GALT	13.1235	16.05	26.8689	19.6434	16.8492	17.3198
DDR1	3.01584	1.86934	3.12767	2.18978	2.08038	2.16559
SLC25A28	15.6547	26.1932	43.7891	30.51	34.2895	30.0761
TOMM40L	6.20726	3.40235	5.67514	4.28705	5.10456	5.47707
USP18	3.43442	2.6221	4.37242	2.61944	4.44933	2.47959
TADA3	29.4376	14.2876	23.8178	20.7773	23.3854	23.8117
ACP6	0.357498	0.20543	0.342162	0.23564	0.265909	0.333324
KCTD10	14.3624	10.2716	17.1077	10.6993	15.3773	11.2714
PSEN2	5.88568	4.18341	6.94314	5.66233	7.31332	5.83992
JUN	60.4355	37.9195	62.9133	41.2549	54.4059	51.4618
RAB5B	32.2631	21.4176	35.3688	17.6582	28.7125	22.0371
BTBD9	2.04872	1.79051	2.95178	1.39655	2.41477	1.91101
SHISA5	51.8649	32.3854	53.2269	40.8552	42.4522	33.0047
GYS1	12.822	11.1547	18.2936	15.0018	13.0933	14.8532
DCTN2	31.2579	16.0177	26.2575	20.2533	23.0341	22.6353
RGS3	4.11441	7.87738	12.9102	9.7674	11.6499	10.8531
CLIP3	21.5138	8.71398	14.2461	10.9869	14.0236	7.94435
ZFP36	21.9452	30.3634	49.6201	34.8538	32.4833	19.0396
TEP1	3.72434	2.53871	4.14538	2.33735	3.05854	2.44687
PICK1	1.85457	0.743475	1.21228	0.660572	0.63541	0.914745
CCDC69	2.56639	2.33455	3.80506	2.6386	2.69326	2.5607
ZNF689	1.68248	1.26767	2.06242	1.76378	1.85801	2.25725
GTSE1	2.30009	1.67001	2.71481	2.47016	2.27698	2.72944
AP3S2	4.15285	2.63314	4.27823	3.12899	3.26104	3.82615
ADAR	26.9323	30.8907	49.9854	22.9886	42.0976	30.2859
ACVR1B	6.1862	8.1206	13.1307	6.17577	9.1212	6.44891
MED27	15.5045	11.6402	18.7685	13.9321	16.2695	14.5833
WARS	36.7382	33.0315	53.2293	30.3094	38.1727	33.4054
NCKAP5L	6.98257	3.40892	5.4874	4.57091	5.04177	3.6042
C1orf85	21.545	13.141	21.148	17.9075	17.5953	18.6279
SNX29	5.11542	2.32371	3.73912	1.86252	3.24805	2.39057
FPGS	16.0503	12.6503	20.3455	16.4396	16.0733	16.1702
DHX8	6.91503	6.2201	9.99941	5.04147	9.32812	6.59391
GBF1	16.4222	11.6885	18.7888	11.7924	15.1738	11.6286
CSRNP1	14.495	32.9334	52.9284	46.6833	48.3588	37.7043
ZSWIM1	3.85639	1.82867	2.93795	2.11963	2.53459	2.05733
CDC20	11.8145	6.82229	10.9479	9.91846	10.0376	10.7127
C17orf103	3.62085	4.0726	6.53396	5.33593	4.37357	4.17043
ARFGAP2	13.7862	8.20704	13.1579	10.68	11.3996	12.1514
SMAD7	8.71919	12.2959	19.677	13.2813	12.7072	14.1038
COASY	14.3346	9.83803	15.7222	12.3965	12.5992	13.0829
MRPL10	16.8954	8.46809	13.5237	11.5529	14.104	14.0282
CTNND1	15.3183	18.9066	30.1698	13.0894	26.9154	17.9424
AP5S1	9.41935	4.78392	7.62778	7.03348	6.71932	7.77497
PSKH1	15.4529	9.9799	15.9029	13.5847	13.2963	12.6117
COPG1	69.1741	50.5192	80.4349	48.7345	72.9202	57.5316
ZMIZ1	18.4547	11.0912	17.6524	10.215	10.6001	7.92744
PSMB10	17.2104	12.3651	19.6779	16.3323	16.4248	22.4486
CDKN2D	4.11403	1.90865	3.0371	2.31286	2.0561	2.48289
MAX	17.2915	12.2673	19.5059	11.6278	19.4797	14.1018
ISY1-RAB43	12.0398	8.54765	13.5678	9.32231	11.1426	9.00401
HMGCL	3.89675	1.64166	2.60551	1.72687	1.93125	2.54705
RPLP0P2	0.901893	5.01724	7.95605	6.85458	5.03983	5.66174
SESN2	11.5155	6.82577	10.7838	9.81404	8.22216	7.26205
LINC00963	2.64167	0.884569	1.39432	1.35911	1.29965	1.45658
ABCF3	11.2139	7.35969	11.5785	10.0913	12.1799	10.7155
BTN3A1	3.95969	3.30305	5.19384	2.70145	3.59888	3.49627
TCTA	11.639	6.62925	10.4236	8.28097	9.43141	10.7662
DCAF8_1	11.9628	9.29548	14.607	9.02906	14.5419	11.884
KIAA0247	6.48352	30.7755	48.2292	32.6114	29.497	29.5118
UBA7	6.30175	3.88051	6.08028	5.64101	4.2845	5.69363
AARS2	4.23777	2.67134	4.18279	3.24652	3.12187	3.09518
IP6K1	20.4366	16.0224	24.9934	23.2959	23.4385	19.5859
MAPKAPK2	45.4505	79.1601	123.46	99.8541	91.7069	96.1767
LRP10	75.2394	52.3447	81.3766	69.1563	69.2854	62.2635
TAPBP	26.8987	27.7452	43.1269	30.8204	28.7431	24.0487
POLR3A	4.44329	4.41372	6.84942	3.51284	5.81456	4.80474
SEC24C	27.1796	20.1245	31.2066	25.0722	29.5671	24.2871
CPT2	4.49843	2.16185	3.34486	2.30661	3.04932	3.13791
ISG20	0.800032	1.11894	1.73089	1.38691	1.50759	1.55423
IFITM1	17.2671	15.0106	23.2093	18.9326	16.7222	18.0317
WDR25	3.62767	1.95275	3.01632	2.88782	3.22257	3.27707
TBC1D2B	10.9561	7.57699	11.6999	8.36402	11.2861	8.90669
NECAP1	5.24873	5.55279	8.56791	4.12354	8.3082	5.92024
KIF20A	3.78203	2.64989	4.08771	1.94728	4.19969	3.38797
ATG13	16.1742	12.8749	19.8466	15.7047	16.1903	16.3854
CDCA3	1.48266	0.990219	1.52487	1.33141	1.14245	1.87464
FAM43A	62.6057	48.1474	74.1126	62.843	81.1385	51.7355
CUL7	12.0477	6.55851	10.0671	8.14395	8.47398	8.06372
NDRG1	25.869	32.9088	50.4347	42.5506	40.4698	41.3358
PLEKHM2	40.3654	36.7075	56.0922	51.8506	49.0121	47.9238
MAVS	17.9975	15.8281	24.1724	18.8642	20.477	16.3537
TAF8	2.55954	2.01654	3.0794	1.53262	2.65506	1.97788
GRAMD1A	6.23139	15.737	23.9496	20.0142	16.2398	17.9358
YPEL3	6.94556	2.67421	4.06958	2.81139	3.28109	3.30472
YIPF3	48.1009	30.0295	45.6341	44.3711	45.2459	45.2732
AAAS	8.17777	4.43724	6.74031	5.59814	5.39148	5.52621
PRAF2	31.7539	18.3003	27.7059	25.9995	23.9253	18.4398
ELMO2	8.91377	7.01531	10.6058	6.89546	7.96399	7.33837
VPS33B	3.56372	2.04795	3.09513	2.03186	2.644	2.73372
ARHGEF17	10.5739	5.13241	7.75531	6.63375	7.2117	5.67953
ATP6V0D1	13.3294	8.59277	12.9631	13.8999	13.2358	12.0061
ZDHHC9	17.576	17.5991	26.5121	21.0143	21.6779	20.4733
VDR	25.0148	15.3527	23.1155	17.1163	32.3538	17.5082
LZTR1	13.419	9.81512	14.7723	12.2885	13.7813	12.5289
MARCH2	7.30281	4.09679	6.16474	4.93831	5.35467	5.67923
UBE3B	3.87572	2.77524	4.17198	2.59238	3.61801	2.75774
TRAPPC3	17.6629	12.3166	18.4909	13.4618	17.0204	15.9114
SLC6A6	21.9788	13.239	19.8664	9.70197	12.4487	9.73508
SHC1	117.2	84.7513	127.07	107.774	100.06	109.157
ZNF500	3.06082	1.80632	2.70803	2.83454	2.92995	2.8003
SZT2	3.25419	2.16639	3.24654	2.34788	2.19881	2.10818
CARS	10.0472	6.4006	9.58973	6.61203	8.50452	7.27067
DHX16	14.7149	11.683	17.5015	14.8436	17.8294	13.6465
S100A10	128.301	79.8296	119.577	98.4861	117.275	75.1165
SH3BP2	3.59139	4.03534	6.04287	3.86628	3.42588	3.11235

## Sheet: TableS2E
Table S2E: Figure 3B. A comparison of gene sets affected in a MYR1-dependent manner - MYR1-dependent ASP5-dependent
Feature ID	Mock infected	RH infected	RH∆myr1 infected	RH∆myr1::MYR1 infected	RH∆asp5 infected	RH∆asp5::ASP5 infected
CCL26	0.558057	11.6013	71.1978	14.534	48.72	11.7894
APOL2	8.14697	3.84491	23.3464	4.61345	11.2502	5.01379
SEMA4B	2.93139	3.71859	19.0041	4.42703	7.52976	4.53068
RASL12	13.0817	2.16396	10.7908	2.53876	6.69426	3.33805
HELZ2	4.37748	3.20919	15.5763	4.22271	8.21929	3.23494
SP110	1.40261	0.50419	2.2117	0.627262	1.55592	0.676667
SBNO2	16.0491	16.3663	58.6308	22.1805	34.2188	18.8817
UBALD2	34.5753	13.2213	44.335	19.0605	36.5338	20.3244
ITPKC	16.1058	12.275	39.1926	16.113	24.5273	16.3764
PML	6.05994	3.13741	9.54007	3.85307	5.50124	3.45953
SECTM1	35.867	55.9466	164.791	77.8689	132.451	61.5708
DEPTOR	0.34442	0.1746	0.472729	0.235632	0.959716	0.307629
MTHFR	3.36268	2.02333	5.43856	2.95915	3.74361	2.6124
ZFYVE1	7.4436	4.41043	11.4667	5.48677	9.08135	6.38023
CEBPD	23.62	74.8522	184.261	84.9041	186.833	107.292
BAK1	19.7687	13.3241	30.4275	19.4891	22.8744	22.0587
HRH1	2.66287	8.50899	19.4309	6.05305	21.6851	7.8749
CTDSP2	64.1401	38.6571	88.0037	46.4178	69.9301	43.3015
MTMR3	4.35802	2.05472	4.66041	2.45119	3.6238	3.30224
RP11-468E2.4	8.93545	4.07669	9.12125	5.14957	7.67431	4.7381
BCL3	10.5266	17.2531	37.834	22.3887	30.6026	15.7884
AMOTL2	23.922	21.0211	44.4157	19.6446	31.578	23.0447
PLEKHM1	5.65576	2.66087	5.50951	3.67897	4.59207	3.39063
CALHM2	28.7366	6.97219	14.29	10.1366	15.9805	8.9917
BAG3	38.0438	28.9857	59.2039	36.5145	50.4478	39.9207
OSBP	13.1833	7.78616	15.7869	6.83014	14.9948	9.06012
TNS3	52.0311	24.0296	48.4419	25.16	42.4243	25.9872
PPP2R5B	9.0709	3.83819	7.71969	4.97381	6.53902	4.4614
PEX11B	12.9806	4.67588	9.34409	5.6967	8.49156	7.12541
POR	11.8025	10.2834	19.3679	14.8737	18.4079	13.3733
ARAP1	16.2606	5.56844	10.3879	7.18384	9.33349	7.35098
ANPEP	314.652	519.675	969.087	706.964	833.743	532.905
HK1	28.145	31.7908	58.5696	35.1044	48.5132	35.8509
RBMS2	9.16016	5.6578	10.3784	4.68279	9.745	6.24046
KDM4B	6.2511	3.58338	6.47868	4.47256	5.69814	4.51116
CDC42EP2	42.6444	32.0041	57.7955	41.2574	60.0651	40.7259
EDA2R	9.54534	4.14408	7.46951	3.05372	10.7077	6.13472
TP53	17.189	9.22719	16.6113	13.8856	19.2339	11.1484
MAPK14	9.76945	10.7721	19.272	6.98975	16.7133	9.79111
MYD88	17.6883	10.0606	17.8557	13.2694	17.7616	16.2439
CISH	0.61579	7.25762	12.8328	9.84867	12.6846	8.79047
TNFRSF1A	78.3861	53.1274	92.1759	69.0349	83.2452	63.7964
TFE3	36.7121	18.1181	31.0822	25.5444	29.8623	24.5653
SERTAD1	30.6174	17.3648	29.7057	25.3941	33.9051	28.5896
TMEM115	29.943	20.8499	35.6289	33.9994	39.5978	39.9458
KDM4A	10.3662	6.08216	10.3703	5.75178	9.8814	6.8812
IPO13	9.95111	5.66702	9.50804	8.2519	9.3884	8.57185
EXD2	2.47316	2.0396	3.40493	1.93214	3.37724	2.77372
PITRM1	15.7243	20.1515	32.6807	18.5453	30.4025	20.8839
SLC25A44	6.37239	5.34933	8.64263	6.17379	8.50212	6.69202
VIPAS39	6.33953	2.7146	4.36635	2.84661	4.41144	4.03716
ASB8	5.30152	2.43666	3.91543	1.96012	4.16449	2.90969
PCTP	1.69001	1.08954	1.74069	1.00615	1.86918	1.50231
RNF185	20.676	16.8922	26.8805	17.7785	28.4779	21.2221
SYS1	4.83708	3.71694	5.88784	4.95758	6.66193	5.61479
DNTTIP1	16.5709	8.0613	12.7571	11.893	14.456	13.0243
GATAD2B	4.28092	3.06934	4.85301	3.10478	4.62631	3.2841
TTC9C	7.15165	6.93601	10.8802	6.79282	12.9445	8.13532
MED8	18.8715	12.6777	19.7651	12.168	20.018	16.293
SUPT6H	18.3624	20.0368	31.0101	17.8559	32.2869	22.9201
USP19	16.1361	10.4199	16.0929	15.1209	16.2869	14.1975
TBCC	12.6011	7.60628	11.7322	10.155	13.0065	10.9944
DMAP1	5.39882	3.07524	4.67063	3.52236	4.89411	3.86444

## Sheet: TableS2F
Table S2F: Figure 3B. A comparison of gene sets affected in a MYR1-dependent manner - MYR1-independent ASP5-dependent
Feature ID	Mock infected	RH infected	RH∆myr1 infected	RH∆myr1::MYR1 infected	RH∆asp5 infected	RH∆asp5::ASP5 infected
TMEM199	2.9516	1.57813	2.84441	2.36047	4.94067	3.21951
RAB38	2.31401	2.59912	4.02434	2.53239	6.82777	3.93342
HOXA11	26.9792	6.91144	10.8682	9.12675	17.8953	8.87795
LURAP1L	6.30946	2.87774	4.90541	1.902	7.35769	2.59575
CYGB	5.76283	2.91458	7.17529	4.86188	6.44566	5.25515
SHF	2.22721	3.74433	3.9793	5.93895	7.44121	5.95029
ABHD17C	6.08297	11.1121	20.8551	8.87474	21.1264	12.2845
ZBTB7B	9.93262	4.19684	7.84243	6.31062	7.89049	6.28796
SNAPIN	18.7029	9.23919	13.0179	12.2002	16.1211	13.8232
ARMCX6	20.1999	7.87922	11.0042	9.57954	13.563	11.1581
SLC26A11	4.08309	2.04045	3.57065	2.86358	3.49377	2.73546
MAP1A	17.2984	5.85639	9.22114	4.76647	10.0112	4.92922
EIF2B2	18.7496	10.4988	15.6627	12.1354	17.8996	15.4427
TMEM99	3.79115	2.4495	2.94304	2.97162	4.14978	3.82145
TWIST1	31.5221	21.9943	28.1429	16.6336	35.6693	20.7818
KCTD1	1.25113	0.616861	0.652962	0.524526	0.999149	0.687406
ATP6V1H	5.77116	4.49918	6.21117	4.70018	7.28412	4.75617
IFT46	5.58607	3.63601	4.29872	3.16825	5.876	4.1251
PDHB	11.9654	7.28096	9.61837	5.71785	11.6941	6.96879
PFDN1	9.84676	9.54472	9.61659	9.09117	15.267	11.4919
CCDC86	25.1683	34.3872	38.1207	54.3884	54.7833	49.0071
FAM53C	9.41886	7.75115	10.5274	10.0709	12.2116	10.7125
LASP1	83.5036	36.9399	51.8316	47.1197	57.6021	45.225
NDUFS8	15.9327	7.91989	10.8583	12.4789	12.3096	13.4247
HINFP	1.96822	1.52035	2.10632	2.11479	2.31114	2.05906
KDM5C	18.4086	14.2252	20.7286	18.6728	21.5051	18.0718
OXA1L	24.9133	17.9485	24.345	18.6687	27.1199	22.776
