# Supplementary material for: MYR1-Dependent Effectors Are the Major Drivers of a Host Cell’s Early Response to Toxoplasma, Including Counteracting MYR1-Independent Effects
Source: mBio. 2018 Apr 3;9(2):e02401-17. doi: 10.1128/mBio.02401-17 (PMC5885026; doi:10.1128/mBio.02401-17)
Supplement: TABLE S3 [file mbo002183813st3.xlsx]

## Sheet: TableS3A
Table S3A: Figure 4A. Parasites-induced gene expressional changes that are masked in a Myr1-dependent manner.
Feature ID	Mock infected	RH infected	RH∆myr1 infected	RH∆myr1::MYR1 infected
ZXDC	2.08511	2.47884	1.65688	2.184
ACOT7	11.8802	16.8351	11.2527	23.5489
PDP2	3.0247	4.11601	2.74956	3.03027
LCMT2	6.30897	8.28382	5.52133	8.85831
SLC10A3	27.6271	26.8982	17.9004	36.8659
ARF6	49.7491	72.4635	48.2087	73.1783
MBD3	35.8542	44.1918	29.3571	62.7894
BCORL1	2.30837	3.1422	2.08723	2.95262
ATPAF1	3.86897	4.03611	2.6747	2.33727
HIC2	1.18238	1.61758	1.07013	1.64553
YDJC	9.79494	7.52468	4.97164	9.4257
EIF4EBP1	47.8984	43.4495	28.6011	58.4508
GNL1	15.0381	20.4783	13.4622	22.9047
APEX1	83.4784	107.16	70.2163	100.956
SMYD2	3.64398	4.15294	2.71178	2.76536
FANCC	1.22575	1.8323	1.19626	1.4105
PHF19	5.42905	6.56448	4.28073	8.18577
DIAPH1	15.4317	22.6652	14.702	17.7081
MMP17	6.49571	5.51055	3.54453	7.37584
CTNNBIP1	5.88812	5.12852	3.2972	4.99881
FBF1	1.30083	1.2187	0.781977	1.25469
CHRAC1	8.56575	12.7846	8.20042	8.92012
MRPL17	31.9947	38.3164	24.5689	36.0402
NDOR1	6.07659	8.32874	5.33501	10.0808
ANKH	15.205	14.7822	9.41908	13.807
NAP1L4	13.4503	20.0935	12.7855	14.5626
LDLRAP1	4.90439	5.58414	3.55231	6.27615
TMEM18	4.9204	5.47378	3.481	5.22949
AFG3L1P	1.15959	1.34845	0.85562	1.32832
UBQLN4	17.971	23.6472	14.8631	27.8893
CDKN2C	5.57064	6.02109	3.7707	7.25138
LRRC42	20.3944	27.6293	17.298	22.7924
ZNF324	5.46956	7.89372	4.93212	10.862
STARD7	34.3279	50.3612	31.4558	39.6847
RAB4A	8.30973	10.1564	6.34262	7.96251
PMS2	1.87711	2.27254	1.41566	1.44071
ZC4H2	1.40485	1.58807	0.98922	1.43799
RASSF1	20.1409	29.5746	18.3863	37.9633
CKLF	8.15279	9.12764	5.66977	6.73879
RTN3	15.1509	21.3106	13.2111	16.0247
PDE6D	3.05602	3.56863	2.21036	2.43131
NRBP2	5.49537	6.86006	4.23815	5.6576
GIT1	8.70871	12.2264	7.53518	17.7557
CTXN1	13.2868	9.50327	5.84399	13.4599
PPA2	3.56954	3.50846	2.15652	2.35584
HTRA3	22.6475	15.6909	9.63916	21.7556
SNHG6	27.285	30.5061	18.7129	21.1931
AGAP3	6.92218	8.05465	4.93907	10.6662
PFKP	21.8845	31.8082	19.4849	41.901
TRIM28	86.7097	111.881	68.2774	156.847
LSM14B	13.1267	18.1321	11.0597	17.2456
MRPS26	31.5483	32.2706	19.664	39.9517
POP7	29.6538	38.5356	23.4814	48.4326
SDC4	145.693	193.607	117.877	190.756
ARMC10	6.42905	8.97909	5.46497	5.64403
COQ2	3.52832	4.15014	2.52539	2.74293
GTF3A	19.2988	24.8181	15.0758	17.7664
PCK2	7.33997	6.51992	3.94366	7.81633
FAM96A	7.55365	8.67077	5.2343	5.50615
C1orf174	5.26693	7.00589	4.22599	5.34004
SNHG7	7.50245	9.22217	5.55422	10.617
TCF19	4.62258	6.35061	3.81992	7.14933
RP11-20I23.1	4.39124	5.92185	3.56183	5.34078
GRAMD1B	1.02682	1.1323	0.679919	0.889813
PC	6.22217	5.37854	3.22617	8.46037
MAZ	45.8608	53.016	31.7983	80.9684
ANKS6	5.07201	4.87043	2.90558	5.31559
TOR3A	11.2337	12.7358	7.56093	16.3244
SHOX2	4.20197	3.42719	2.02946	2.31792
ARHGAP35	8.24659	10.1655	6.00747	6.55445
SMO	5.10378	6.07441	3.588	8.52746
BCAT2	3.43045	2.87627	1.69535	3.54735
SCRIB	16.3549	21.39	12.5626	28.6739
ULK3	7.40601	8.32022	4.88462	9.41507
DOCK2	0.495929	0.366863	0.214823	0.186504
CHCHD4	7.37006	9.64265	5.63666	7.79782
BUD13	7.7386	11.2144	6.54954	9.06908
FAM136A	11.0701	14.7927	8.61379	11.32
AZI1	3.54135	4.35225	2.5321	5.54726
SRD5A1	2.59441	3.81598	2.21649	3.77368
RNF166	2.08946	2.66845	1.54939	2.64217
ZNHIT3	2.43249	3.0768	1.78209	2.07957
RHOB	81.1424	79.8349	46.1212	103.034
AC093323.3	5.64705	5.78707	3.33697	3.84542
FAM171A1	9.20515	12.1565	7.00909	10.0784
BAIAP2	2.77627	2.47557	1.42551	3.46656
PLP2	67.5058	76.6341	44.073	93.8597
PGRMC2	24.5986	26.7822	15.3353	17.855
TCFL5	3.98031	5.13176	2.93775	3.69937
POU6F1	2.22191	3.1041	1.77375	3.49492
CARD9	3.94975	3.62349	2.0643	4.06684
PI4KAP1	1.35632	1.4929	0.850248	1.42217
CTA-217C2.1	2.57698	2.50051	1.42031	2.97325
N6AMT1	2.50706	2.52886	1.43597	1.61253
RAD51L3-RFFL	2.85353	3.68553	2.09271	3.4852
RALGDS	4.5868	6.5459	3.7071	8.82182
TTC19	3.38379	4.48228	2.53772	2.88665
FTSJ2	12.7521	17.0527	9.65159	14.7321
WTIP	4.44117	5.0564	2.8615	6.41799
CPOX	8.48535	12.3304	6.97719	7.51849
RAD51	2.32517	3.47592	1.9641	3.04538
ARL3	5.8021	7.0806	3.99985	4.88696
AP4M1	6.27057	7.15507	4.0334	9.48533
TTC7A	12.6846	11.5003	6.46118	14.5824
NINL	2.07912	2.30404	1.28849	1.68436
C11orf80	1.06636	1.41105	0.789018	1.18692
MTMR4	9.28901	12.5433	7.009	9.36553
EXOG	4.34981	5.35126	2.98715	3.82493
GAREML	0.953696	1.27304	0.708867	1.4879
ERLIN1	10.979	15.17	8.447	9.69025
TBC1D24	1.89085	1.73515	0.964898	2.3538
N6AMT2	4.71933	4.66389	2.59139	3.39726
SIVA1	13.3252	18.8498	10.4647	25.6886
FSTL3	13.416	15.5723	8.63012	25.3965
CTBP2	11.3212	15.4267	8.54507	11.2305
ZNF18	1.91818	1.42586	0.787361	0.827591
NPIPA1	7.19376	8.87846	4.90102	8.13082
RGS12	1.54676	1.94937	1.07401	1.82105
C1orf233	5.74602	5.25047	2.88285	7.37515
ANKRD13A	9.26729	10.8457	5.94294	7.33557
SLC25A22	7.45243	11.0597	6.05468	14.603
C6orf136	3.44078	4.01052	2.18514	4.81702
SLC23A3	1.83289	1.99385	1.08623	1.51318
LSR	1.06027	1.10795	0.603293	1.598
PXMP2	4.72738	6.09553	3.31613	6.81978
FN3KRP	8.12062	11.012	5.99007	12.7458
HOXC11	4.13116	5.26328	2.8538	6.15404
ISL2	3.18379	3.25243	1.75841	4.09748
APITD1	1.91269	1.28666	0.693656	1.01368
BOK	23.7922	35.086	18.9047	47.7739
LCAT	5.21843	5.23666	2.81847	4.83674
ALKBH2	6.31787	8.42461	4.52898	10.5759
LRRC24	1.1262	1.02503	0.55074	1.31272
STAMBPL1	4.53808	3.34727	1.79374	1.80913
ACTR5	4.31051	5.47656	2.92906	5.54619
HHEX	3.47811	3.47179	1.8554	2.18315
PABPC1L	2.08565	2.40215	1.28353	1.69748
DGCR8	11.707	15.8613	8.46636	16.7992
PDCL3	6.0449	6.47937	3.45764	4.58478
BOLA3-AS1	1.35533	1.91558	1.02028	1.27533
FBXO41	1.31968	1.78246	0.946869	1.92495
KCNC4	2.11411	1.96553	1.04361	2.46478
CTDSPL	10.5163	10.4385	5.52741	7.68862
MAGEE1	0.84538	0.99698	0.525298	1.00275
RECQL4	3.30036	4.08701	2.14793	5.56853
CLDN23	2.88026	2.34751	1.23231	2.86235
HOTAIR	3.52903	3.91066	2.05264	2.69915
SETD8	10.1792	13.8575	7.26666	10.5975
TPMT	4.55553	5.20307	2.72252	2.94717
SSBP3	9.49648	10.4683	5.4775	11.0087
RBFA	6.14307	7.47854	3.89766	7.26206
PRPSAP2	2.41493	1.81001	0.942111	1.13129
SLC29A1	11.3534	12.2833	6.38937	19.3269
PBX3	5.01699	5.10649	2.65341	3.52701
TMEM38A	0.437159	0.571191	0.296566	0.672722
NMB	4.64597	6.82868	3.50867	9.41628
ENDOD1	1.80159	2.20288	1.13099	1.42359
PCNT	3.27276	4.17966	2.14584	2.87882
ZNF250	1.00097	1.12795	0.578893	0.831476
SSBP2	1.41265	2.09847	1.07641	1.48253
GRB10	3.39597	4.12335	2.11086	3.59751
FAM171A2	2.68031	2.0234	1.03326	2.43123
SCD5	6.379	8.52284	4.34714	5.55405
RP11-802E16.3	2.3246	2.98591	1.52176	3.15834
PGBD2	1.273	1.85693	0.945645	1.07409
GALNT14	2.74287	3.59879	1.83162	4.96916
LRP5L	0.584977	0.77097	0.391749	0.675477
CNN3	50.1645	70.9985	36.061	47.4029
EPHB4	14.4577	15.1354	7.67202	21.1963
ACYP1	2.21625	1.59843	0.809296	0.890746
SMYD4	1.98356	2.66755	1.34144	2.78362
TUFT1	2.84987	2.79088	1.40045	3.55345
CDIP1	4.3152	6.38436	3.17424	8.13362
LRIG3	5.80166	4.17639	2.07311	2.19184
TREH	1.58194	1.80524	0.895556	1.41233
SPAG4	0.763735	1.08971	0.540046	0.971607
DIS3L	2.96565	3.41911	1.69414	2.09486
CBS	8.98749	12.611	6.24102	14.6978
PRKAG2	1.68173	2.07349	1.01949	1.39737
GCSH	1.10003	1.47018	0.721015	1.25586
RBBP7	9.29217	13.1955	6.46378	8.36241
HAUS7	1.66214	2.32261	1.1309	1.91943
GTPBP3	2.25893	3.28742	1.59744	3.41746
WDR34	19.9502	22.6454	10.9955	30.866
EXO5	2.47489	2.96145	1.43537	2.69911
FAM216A	2.71591	3.22664	1.55914	2.13607
WI2-3658N16.1	1.9938	2.59988	1.25618	1.68374
CKB	3.80962	5.57206	2.69163	8.22151
STRA13	15.2049	21.7123	10.474	27.345
C9orf142	14.6532	16.4415	7.92499	20.3403
RNF157	2.45477	2.16963	1.04511	3.1226
NCKIPSD	5.96502	7.66982	3.68676	9.50932
COX20	2.5467	3.72668	1.78927	1.88999
C9orf40	4.11907	5.79157	2.77736	4.72226
GSDMB	1.08913	1.12686	0.540275	0.994643
UBL4A	23.5072	33.0036	15.8095	43.6286
MAST3	2.26971	2.9999	1.43655	4.115
LPAR2	1.57158	1.57281	0.749287	2.01037
SLC2A4RG	22.6674	31.3314	14.8858	40.1144
RAB40B	2.32641	2.36402	1.11841	2.02478
ACTR3B	0.889671	1.24688	0.589159	1.06623
PRMT6	9.89713	11.3943	5.36418	8.30501
CHAF1A	3.9465	5.58434	2.62809	6.62092
TOB1	8.53446	9.53603	4.47337	6.10472
KIAA0513	2.77033	2.66492	1.24652	3.00216
PUSL1	8.32327	10.2993	4.81382	13.5016
IQCC	1.04194	1.24663	0.579387	1.56839
TMC7	0.183074	0.235656	0.109461	0.168827
CBX1	16.2067	21.1974	9.83376	13.4492
NFKBID	1.69816	1.69718	0.780906	2.66458
LIG1	1.99581	2.5979	1.19244	2.6253
THEM6	5.05699	4.51386	2.06927	7.64351
FOXRED2	3.24107	4.82663	2.20476	6.31156
RP11-512M8.5	2.78903	3.77068	1.72229	1.66128
ZNF786	1.89423	1.52462	0.695038	1.23222
PCDH7	2.46332	3.49534	1.59284	2.89187
SH3RF1	4.77431	5.82634	2.64229	3.63054
LRRC45	3.16563	3.40744	1.54317	4.02089
B4GALNT4	1.98905	2.50729	1.11904	3.51905
KCNK2	5.34999	7.01139	3.12891	3.7584
RASIP1	0.245713	0.310611	0.138067	0.3346
SMCO4	5.00636	7.47937	3.31332	7.32056
HSPB11	2.93167	4.20574	1.86002	3.20087
TIGD5	3.92413	4.87344	2.15325	7.0162
PIK3C2B	0.273962	0.269898	0.118007	0.272833
THAP7	9.95593	13.614	5.90964	20.0994
GABBR2	1.51855	1.09744	0.475532	0.850958
NDUFAF6	0.921962	1.17152	0.501096	0.90546
NTF3	3.69639	5.43458	2.31496	3.41608
TPRN	4.38654	5.77208	2.45632	7.50977
PITX2	0.526808	0.587133	0.246022	0.554071
KLF2	10.4623	14.3543	5.934	17.2656
FZD1	8.86968	9.82327	4.04714	8.29414
PIDD	3.06234	3.83621	1.57603	5.10818
CAMK2A	0.167643	0.214287	0.0877436	0.232043
CAMKK1	2.8902	2.53637	1.03141	3.58479
NECAB3	3.90522	5.4167	2.1902	6.8008
C21orf58	0.695279	0.754011	0.29939	0.58126
TADA1	2.33406	3.03632	1.20089	2.05264
ABHD6	2.05272	2.59823	1.0206	2.40708
CNNM1	1.66038	1.43924	0.563144	1.22078
CISD2	7.10896	10.4851	4.09343	6.85467
ARSI	5.37959	7.51182	2.92095	11.9806
ITPKA	1.65867	1.7944	0.695261	1.6095
CDCA7L	7.97385	11.7426	4.54366	7.77375
TBXA2R	0.93293	1.16764	0.45123	1.784
DISP1	1.1913	1.32592	0.511448	0.911343
FAM185A	0.669365	0.8887	0.341537	0.47298
HAGHL	2.23538	2.94977	1.1259	3.18401
ZNF703	30.2666	29.7823	11.3321	40.7976
ACACB	0.309113	0.394203	0.14977	0.346276
SKP2	4.58313	5.08771	1.92165	2.96505
PARP16	1.58648	2.30335	0.864942	2.46584
LA16c-306E5.3	1.59319	2.26503	0.846941	1.00205
ZNF69	1.01546	1.26154	0.467104	0.863734
RASSF7	2.39637	2.33441	0.863783	2.99807
SOGA2	3.7501	3.9304	1.45363	2.98513
SLC4A11	1.26971	1.55603	0.560398	1.65962
AC025335.1	7.735	8.82237	3.16968	8.1867
RHBDL1	0.623594	0.805899	0.289339	0.955396
ELMO1	0.390746	0.553243	0.198291	0.552587
CDKL1	0.265843	0.340387	0.121522	0.251413
FOXD1	4.74833	5.72346	2.02608	5.77758
KIF26B	7.84378	7.95216	2.80213	7.41886
ABHD11	6.3376	6.71216	2.3645	8.93874
CELSR3	0.527843	0.758714	0.265396	0.786954
FAM53A	0.644926	0.818765	0.285671	0.95064
GRASP	3.63251	4.27225	1.47701	5.66439
TTYH2	0.163442	0.227119	0.0772952	0.230363
RBM34	0.71709	1.05505	0.357941	0.61734
HAUS8	1.58007	2.13631	0.722786	1.78203
SLC25A10_2	3.7963	5.09793	1.68367	8.00981
ANP32A	4.83744	6.63255	2.19013	4.08811
RP11-320M2.1	0.216582	0.258709	0.085422	0.137989
BAG2	9.11176	7.55785	2.4675	5.1261
ANKRD13B	1.62152	1.84083	0.60054	3.07616
KIAA1161	0.323464	0.401468	0.128722	0.449148
EPHA4	1.34908	1.22256	0.379113	0.704122
ID3	11.4361	14.6113	4.51936	21.0841
C22orf31	0.513755	0.542945	0.167512	0.69838
KIAA0922	1.98827	2.6888	0.814948	1.49413
ING2	5.24977	7.10387	2.12858	5.0344
USP51	0.394301	0.374242	0.111813	0.199252
SPTLC3	0.174163	0.204868	0.0603155	0.1038
PRR19	0.679376	0.787877	0.229022	1.33536
C16orf93	0.648981	0.874753	0.252427	1.34617
RNF208	1.33197	1.88601	0.543625	2.31486
EFNA5	0.680145	0.989778	0.281188	0.611265
RP11-253M7.1	0.57755	0.39178	0.108685	0.187054
GAL	19.5812	26.4459	7.23516	37.9435
TMEM240	2.24238	2.84371	0.776003	3.55641
DEF6	0.322543	0.314225	0.0854927	0.237068
SMAD6	3.98476	3.21629	0.826134	3.54214
RP1-152L7.5	1.52676	1.32707	0.336101	0.749616
PRICKLE1	2.85669	2.60046	0.635477	2.09345
ST3GAL5	2.35534	3.03136	0.714629	2.29596
DUSP4	2.42999	3.36616	0.721796	3.86861
PDGFA	3.70065	5.52172	1.13465	5.33688
TRIM45	0.545701	0.768214	0.156441	0.861618
CTD-2540B15.11	1.2791	1.50574	0.287513	2.49605
RP11-867G23.8	0.215949	0.306884	0.0585016	0.378341
RP11-161M6.2	0.223301	0.267027	0.0475451	0.204654
CEBPA	0.34991	0.478743	0.081511	0.811909
PRSS36	0.211127	0.246852	0.0395332	0.372838
JAG2	0.149551	0.15563	0.0216495	0.103129
C3orf80	0.791615	1.09854	0.141681	1.06089
PHACTR3	0.0862758	0.0748472	0.00943815	0.0365509
MIR503HG	8.83832	12.0905	1.35261	11.4919
AC008738.1	0.366818	0.422771	0.0366285	0.692182

## Sheet: TableS3B
Table S3B: Figure 4B. Parasites-induced gene expressional changes that are masked in a Myr1-dependent manner.
Feature ID	Mock infected	RH infected	RH∆myr1 infected	RH∆myr1::MYR1 infected
SPATA31E1	0.0066134	0.00441113	0.11041	0.00591724
IL19	0.130845	0.160422	2.85732	0.12995
ETV7	0.207507	0.294611	2.96291	0.418708
FAM107A	0.0600092	0.0531201	0.517321	0.0552765
SOCS1	1.24945	1.05765	9.97487	3.4093
RGS4	5.35699	6.65686	41.3467	4.89904
ABCG1	0.136532	0.10815	0.659284	0.132861
SEMA4B	2.93139	3.71859	19.0041	4.42703
HELZ2	4.37748	3.20919	15.5763	4.22271
APOL6	2.60728	2.06066	9.93397	1.55843
DLL1	1.48499	1.10606	4.6848	0.867916
PRDM1	4.71457	5.61131	23.677	4.25381
C6orf132	1.12589	1.15041	4.82067	1.27632
NOD1	0.91315	1.05599	4.42488	1.26945
EPSTI1	0.610036	0.466432	1.8999	0.342525
TRAFD1	10.5237	8.68472	32.857	9.24105
ANGPTL4	11.8086	7.95266	29.3444	18.3887
MMP1	326.929	276.77	1013.37	189.053
MIR143HG	0.462622	0.365699	1.33714	0.271353
SBNO2	16.0491	16.3663	58.6308	22.1805
ZFYVE26	2.30558	1.73275	6.06825	1.53535
CHI3L1	1.51625	1.90108	6.27658	1.68698
BCL6	4.29032	3.69142	12.1343	2.68283
LRRC32	8.48877	8.31931	27.0626	10.6569
ITPKC	16.1058	12.275	39.1926	16.113
TRAF3IP2	5.05257	5.07496	15.8304	4.90473
FCRLB	1.00897	0.843281	2.60719	0.592238
OAS3	1.22975	1.43332	4.39297	1.93459
TAP1	7.66913	10.0759	30.7239	10.683
DTX4	5.93354	8.01493	22.6531	9.32749
GYG2	1.63741	1.57866	4.26527	1.86898
IRF7	3.83413	2.92167	7.85439	4.49384
ST5	7.33357	6.24196	16.6949	6.81091
SIPA1L2	5.37343	7.72667	19.7292	5.19244
RP11-54A9.1	2.90865	2.05581	5.17472	1.62
ASPHD2	0.962681	1.07251	2.59304	1.14501
APOL1	1.47438	1.31199	3.04236	1.78395
UBE2L6	20.7301	13.7115	31.667	15.5352
TRIM16	6.25755	4.23022	9.72392	6.62154
STARD13	6.03965	4.6989	10.7406	3.28623
BAK1	19.7687	13.3241	30.4275	19.4891
STARD8	1.1976	0.895527	2.03946	1.25754
SPRED3	1.30259	1.07872	2.43057	1.16702
SPSB1	16.5991	18.789	42.223	21.2765
FAM65C	7.44254	7.62891	17.0632	7.26571
TMEM217	1.15578	1.64497	3.61391	1.44845
ACSS3	1.10686	0.765746	1.67416	0.512486
ELL	9.17482	12.448	27.0603	15.0453
WBP1L	23.2487	16.3696	35.2144	19.1606
TGM2	90.095	116.768	250.74	167.832
PPM1H	0.192653	0.168101	0.355632	0.186429
AMOTL2	23.922	21.0211	44.4157	19.6446
TRIM69	1.2535	0.847523	1.78615	0.60513
EMILIN2	14.3619	14.7266	30.7292	14.5843
KIAA1467	0.866891	0.613265	1.2746	0.554997
BAG3	38.0438	28.9857	59.2039	36.5145
PSMB8	16.8905	11.9925	23.8389	14.6039
VGLL4	4.26325	3.292	6.53333	2.558
HLX	4.57814	3.79761	7.52892	5.48766
KCNE4	0.968561	0.789387	1.56002	0.785647
PNKD	6.32671	4.73284	9.28344	7.16313
HSD17B7	1.44533	1.21092	2.36949	0.92649
MMP14	271.029	196.507	384.447	234.486
TBC1D22B	4.20286	3.08115	6.01981	3.32757
JAK3	2.90293	3.99012	7.71708	3.73819
FBXO6	3.38659	2.65785	5.12979	2.70941
C2orf27A	1.55859	1.24213	2.39141	1.26884
RNF24	16.7887	24.109	46.2982	19.593
C3	5.8287	7.15987	13.7426	8.01237
RAB3IL1	15.3313	11.539	22.0505	16.028
COL27A1	5.37659	7.94425	15.146	7.13722
RAP2B	5.7223	4.66691	8.87461	3.34676
RRAGC	7.55807	6.47799	12.2194	4.42454
FLOT2	25.7816	23.7547	44.7567	28.2807
POR	11.8025	10.2834	19.3679	14.8737
ZFYVE28	1.10807	0.908138	1.70926	0.877263
PHACTR1	1.06691	1.5931	2.98257	1.34219
ASB6	21.1207	20.1551	37.6452	27.9366
IRF1	7.88893	6.11467	11.3235	7.00964
RGMA	0.718419	0.630872	1.16646	0.851528
HK1	28.145	31.7908	58.5696	35.1044
SLC15A3	1.86597	1.67356	3.07693	2.09047
MOB3C	0.890911	0.963488	1.74988	1.45688
CDC42EP2	42.6444	32.0041	57.7955	41.2574
STOM	49.1925	69.8511	125.893	48.5848
MAPK14	9.76945	10.7721	19.272	6.98975
LINC01137	2.48741	3.29864	5.8502	3.58158
BAZ2A	9.79332	8.79899	15.6024	8.24484
ARF3	44.9988	38.4878	67.9951	46.8633
LTBR	29.2959	22.9873	40.5571	30.1213
WBP2	11.2465	7.83472	13.7652	10.3872
SFXN5	2.37935	3.36178	5.8389	4.14316
TNFRSF1A	78.3861	53.1274	92.1759	69.0349
HS6ST1	9.03917	9.19976	15.9351	11.2477
IFFO2	4.76811	3.39812	5.87358	4.30769
HJURP	2.71021	1.89613	3.27269	1.30569
PPFIBP2	0.825941	0.801243	1.37612	0.695909
TMEM115	29.943	20.8499	35.6289	33.9994
PLK1	3.63291	2.68555	4.57078	4.3628
AP5Z1	11.4015	9.08004	15.3405	14.6493
CEBPB	111.862	95.7451	161.286	135.791
A4GALT	13.1235	16.05	26.8689	19.6434
EXD2	2.47316	2.0396	3.40493	1.93214
USP18	3.43442	2.6221	4.37242	2.61944
KCTD10	14.3624	10.2716	17.1077	10.6993
PSEN2	5.88568	4.18341	6.94314	5.66233
RAB5B	32.2631	21.4176	35.3688	17.6582
BTBD9	2.04872	1.79051	2.95178	1.39655
GYS1	12.822	11.1547	18.2936	15.0018
ZFP36	21.9452	30.3634	49.6201	34.8538
TEP1	3.72434	2.53871	4.14538	2.33735
CCDC69	2.56639	2.33455	3.80506	2.6386
ZNF689	1.68248	1.26767	2.06242	1.76378
GTSE1	2.30009	1.67001	2.71481	2.47016
PITRM1	15.7243	20.1515	32.6807	18.5453
ADAR	26.9323	30.8907	49.9854	22.9886
ACVR1B	6.1862	8.1206	13.1307	6.17577
SLC25A44	6.37239	5.34933	8.64263	6.17379
MED27	15.5045	11.6402	18.7685	13.9321
WARS	36.7382	33.0315	53.2293	30.3094
FPGS	16.0503	12.6503	20.3455	16.4396
DHX8	6.91503	6.2201	9.99941	5.04147
GBF1	16.4222	11.6885	18.7888	11.7924
C17orf103	3.62085	4.0726	6.53396	5.33593
SMAD7	8.71919	12.2959	19.677	13.2813
COASY	14.3346	9.83803	15.7222	12.3965
CTNND1	15.3183	18.9066	30.1698	13.0894
COPG1	69.1741	50.5192	80.4349	48.7345
PSMB10	17.2104	12.3651	19.6779	16.3323
RNF185	20.676	16.8922	26.8805	17.7785
MAX	17.2915	12.2673	19.5059	11.6278
ISY1-RAB43	12.0398	8.54765	13.5678	9.32231
SYS1	4.83708	3.71694	5.88784	4.95758
GATAD2B	4.28092	3.06934	4.85301	3.10478
ABCF3	11.2139	7.35969	11.5785	10.0913
BTN3A1	3.95969	3.30305	5.19384	2.70145
DCAF8_1	11.9628	9.29548	14.607	9.02906
TTC9C	7.15165	6.93601	10.8802	6.79282
IP6K1	20.4366	16.0224	24.9934	23.2959
MED8	18.8715	12.6777	19.7651	12.168
LRP10	75.2394	52.3447	81.3766	69.1563
TAPBP	26.8987	27.7452	43.1269	30.8204
POLR3A	4.44329	4.41372	6.84942	3.51284
SEC24C	27.1796	20.1245	31.2066	25.0722
SUPT6H	18.3624	20.0368	31.0101	17.8559
ISG20	0.800032	1.11894	1.73089	1.38691
IFITM1	17.2671	15.0106	23.2093	18.9326
TBC1D2B	10.9561	7.57699	11.6999	8.36402
NECAP1	5.24873	5.55279	8.56791	4.12354
KIF20A	3.78203	2.64989	4.08771	1.94728
ATG13	16.1742	12.8749	19.8466	15.7047
CDCA3	1.48266	0.990219	1.52487	1.33141
FAM43A	62.6057	48.1474	74.1126	62.843
NDRG1	25.869	32.9088	50.4347	42.5506
PLEKHM2	40.3654	36.7075	56.0922	51.8506
MAVS	17.9975	15.8281	24.1724	18.8642
TAF8	2.55954	2.01654	3.0794	1.53262
ELMO2	8.91377	7.01531	10.6058	6.89546
ZDHHC9	17.576	17.5991	26.5121	21.0143
LZTR1	13.419	9.81512	14.7723	12.2885
UBE3B	3.87572	2.77524	4.17198	2.59238
TRAPPC3	17.6629	12.3166	18.4909	13.4618
SHC1	117.2	84.7513	127.07	107.774
SZT2	3.25419	2.16639	3.24654	2.34788
DHX16	14.7149	11.683	17.5015	14.8436
SH3BP2	3.59139	4.03534	6.04287	3.86628
