# Supplementary material for: MYR1-Dependent Effectors Are the Major Drivers of a Host Cell’s Early Response to Toxoplasma, Including Counteracting MYR1-Independent Effects
Source: mBio. 2018 Apr 3;9(2):e02401-17. doi: 10.1128/mBio.02401-17 (PMC5885026; doi:10.1128/mBio.02401-17)
Supplement: TABLE S4 [file mbo002183813st4.xlsx]

## Sheet: Table S4A
Table S4A: Genes expressed highier when infected with RH vs. mock infected
Entrez Gene Id	Gene Symbol	Gene Description	TNFA SIGNALING VIA NFKB	E2F TARGETS	G2M CHECKPOINT	INFLAMMATORY RESPONSE	MTORC1 SIGNALING	IL2 STAT5 SIGNALING	UV RESPONSE UP	MYC TARGETS V1	ESTROGEN RESPONSE EARLY	ESTROGEN RESPONSE LATE	HYPOXIA	INTERFERON GAMMA RESPONSE	P53 PATHWAY	APOPTOSIS	MYC TARGETS V2	KRAS SIGNALING UP	IL6 JAK STAT3 SIGNALING	CHOLESTEROL HOMEOSTASIS	ALLOGRAFT REJECTION	GLYCOLYSIS	ANDROGEN RESPONSE	UNFOLDED PROTEIN RESPONSE	XENOBIOTIC METABOLISM	EPITHELIAL MESENCHYMAL TRANSITION	HEME METABOLISM	APICAL JUNCTION	COMPLEMENT	PEROXISOME	WNT BETA CATENIN SIGNALING	DNA REPAIR	ADIPOGENESIS	MYOGENESIS	FATTY ACID METABOLISM	ANGIOGENESIS	KRAS SIGNALING DN	UV RESPONSE DN	SPERMATOGENESIS	PI3K AKT MTOR SIGNALING	HEDGEHOG SIGNALING	BILE ACID METABOLISM	OXIDATIVE PHOSPHORYLATION	APICAL SURFACE	NOTCH SIGNALING	MITOTIC SPINDLE	PANCREAS BETA CELLS	INTERFERON ALPHA RESPONSE
4609	MYC	v-myc myelocytomatosis viral oncogene homolog (avian)	*	*	*	*		*		*	*						*														*							*
1026	CDKN1A	cyclin-dependent kinase inhibitor 1A (p21, Cip1)	*	*		*	*						*	*	*	*																		*						*
602	BCL3	B-cell CLL/lymphoma 3	*		*																*
7832	BTG2	BTG family, member 2	*			*	*		*						*	*											*										*
10135	NAMPT	nicotinamide phosphoribosyltransferase	*			*	*							*
3949	LDLR	low density lipoprotein receptor	*			*	*													*																		*
3976	LIF	leukemia inhibitory factor (cholinergic differentiation factor)	*			*		*							*			*			*
3604	TNFRSF9	tumor necrosis factor receptor superfamily, member 9	*			*		*
3569	IL6	interleukin 6 (interferon, beta 2)	*			*			*				*	*		*			*		*					*			*
2643	GCH1	GTP cyclohydrolase 1	*			*			*					*		*									*
3383	ICAM1	intercellular adhesion molecule 1	*			*			*					*							*							*
4792	NFKBIA	nuclear factor of kappa light polypeptide gene enhancer in B-cells inhibitor, alpha	*			*			*					*
2152	F3	coagulation factor III (thromboplastin, tissue factor)	*			*							*																*									*
3601	IL15RA	interleukin 15 receptor, alpha	*			*								*					*
6347	CCL2	chemokine (C-C motif) ligand 2	*			*								*							*			*
5142	PDE4B	phosphodiesterase 4B, cAMP-specific	*			*								*																		*
4790	NFKB1	nuclear factor of kappa light polypeptide gene enhancer in B-cells 1	*			*								*																								*
7130	TNFAIP6	tumor necrosis factor, alpha-induced protein 6	*			*								*
1839	HBEGF	heparin-binding EGF-like growth factor	*			*									*			*																*
8877	SPHK1	sphingosine kinase 1	*			*									*																			*
5791	PTPRE	protein tyrosine phosphatase, receptor type, E	*			*									*
3553	IL1B	interleukin 1, beta	*			*										*		*	*		*
6364	CCL20	chemokine (C-C motif) ligand 20	*			*												*
6372	CXCL6	chemokine (C-X-C motif) ligand 6 (granulocyte chemotactic protein 2)	*			*																				*										*
1906	EDN1	endothelin 1	*			*																															*
1880	GPR183	G protein-coupled receptor 183	*			*
5734	PTGER4	prostaglandin E receptor 4 (subtype EP4)	*			*
8553	BHLHE40	basic helix-loop-helix family, member e40	*				*	*			*		*																					*				*
4783	NFIL3	nuclear factor, interleukin 3 regulated	*				*	*					*							*
6515	SLC2A3	solute carrier family 2 (facilitated glucose transporter), member 3	*				*	*					*
5606	MAP2K3	mitogen-activated protein kinase kinase 3	*				*																				*													*
650	BMP2	bone morphogenetic protein 2	*					*	*						*	*		*
4616	GADD45B	growth arrest and DNA-damage-inducible, beta	*					*								*										*								*
1437	CSF2	colony stimulating factor 2 (granulocyte-macrophage)	*					*										*	*
7185	TRAF1	TNF receptor-associated factor 1	*					*										*										*
1326	MAP3K8	mitogen-activated protein kinase kinase kinase 8	*					*											*
22822	PHLDA1	pleckstrin homology-like domain, family A, member 1	*					*
23258	DENND5A	DENN/MADD domain containing 5A	*					*
9308	CD83	CD83 molecule	*					*
2353	FOS	FBJ murine osteosarcoma viral oncogene homolog	*						*		*	*	*		*
10950	BTG3	BTG family, member 3	*						*			*				*
467	ATF3	activating transcription factor 3	*						*				*		*	*				*				*
6648	SOD2	superoxide dismutase 2, mitochondrial	*						*					*		*														*
3726	JUNB	jun B proto-oncogene	*						*
2354	FOSB	FBJ murine osteosarcoma viral oncogene homolog B	*						*
2920	CXCL2	chemokine (C-X-C motif) ligand 2	*						*
3164	NR4A1	nuclear receptor subfamily 4, group A, member 1	*						*
1960	EGR3	early growth response 3	*								*	*				*
374	AREG	amphiregulin	*								*	*														*
2683	B4GALT1	UDP-Gal:betaGlcNAc beta 1,4- galactosyltransferase, polypeptide 1	*								*											*	*					*																*
3280	HES1	hairy and enhancer of split 1, (Drosophila)	*								*																																		*
1844	DUSP2	dual specificity phosphatase 2	*									*					*
3398	ID2	inhibitor of DNA binding 2, dominant negative helix-loop-helix protein	*									*						*							*	*
7128	TNFAIP3	tumor necrosis factor, alpha-induced protein 3	*										*	*				*								*			*
8870	IER3	immediate early response 3	*										*		*	*						*
10957	PNRC1	proline-rich nuclear receptor coactivator 1	*										*							*
7422	VEGFA	vascular endothelial growth factor A	*										*									*		*		*										*					*
5209	PFKFB3	6-phosphofructo-2-kinase/fructose-2,6-biphosphatase 3	*										*																				*
1843	DUSP1	dual specificity phosphatase 1	*										*																									*
1942	EFNA1	ephrin-A1	*										*
2355	FOSL2	FOS-like antigen 2	*										*
5743	PTGS2	prostaglandin-endoperoxide synthase 2 (prostaglandin G/H synthase and cyclooxygenase)	*											*				*
9021	SOCS3	suppressor of cytokine signaling 3	*											*					*
7127	TNFAIP2	tumor necrosis factor, alpha-induced protein 2	*											*
6303	SAT1	spermidine/spermine N1-acetyltransferase 1	*												*	*							*			*
1647	GADD45A	growth arrest and DNA-damage-inducible, alpha	*												*	*										*							*
4814	NINJ1	ninjurin 1	*												*										*
10769	PLK2	polo-like kinase 2	*												*
127544	RNF19B	ring finger protein 19B	*												*
51278	IER5	immediate early response 5	*												*
55332	DRAM1	DNA-damage regulated autophagy modulator 1	*												*
330	BIRC3	baculoviral IAP repeat containing 3	*													*		*
8837	CFLAR	CASP8 and FADD-like * regulator	*													*
50486	G0S2	G0/G1switch 2	*															*																	*
10221	TRIB1	tribbles homolog 1 (Drosophila)	*															*
79693	YRDC	yrdC domain containing (E. coli)	*															*
9945	GFPT2	glutamine-fructose-6-phosphate transaminase 2	*															*
2919	CXCL1	chemokine (C-X-C motif) ligand 1 (melanoma growth stimulating activity, alpha)	*																*							*			*
2921	CXCL3	chemokine (C-X-C motif) ligand 3	*																*
25816	TNFAIP8	tumor necrosis factor, alpha-induced protein 8	*																				*
7280	TUBB2A	tubulin, beta 2A class IIa	*																					*
2114	ETS2	v-ets erythroblastosis virus E26 oncogene homolog 2 (avian)	*																						*																*
2669	GEM	GTP binding protein overexpressed in skeletal muscle	*																							*
3371	TNC	tenascin C	*																							*
3914	LAMB3	laminin, beta 3	*																									*
5055	SERPINB2	serpin peptidase inhibitor, clade B (ovalbumin), member 2	*																										*								*
10938	EHD1	EH-domain containing 1	*																										*
1847	DUSP5	dual specificity phosphatase 5	*																										*
6776	STAT5A	signal transducer and activator of transcription 5A	*																														*
4929	NR4A2	nuclear receptor subfamily 4, group A, member 2	*																																		*
8303	SNN	stannin	*																																		*
7050	TGIF1	TGFB-induced factor homeobox 1	*
10318	TNIP1	TNFAIP3 interacting protein 1	*
1052	CEBPD	CCAAT/enhancer binding protein (C/EBP), delta	*
11182	SLC2A6	solute carrier family 2 (facilitated glucose transporter), member 6	*
150094	SIK1	salt-inducible kinase 1	*
1827	RCAN1	regulator of calcineurin 1	*
1958	EGR1	early growth response 1	*
23135	KDM6B	lysine (K)-specific demethylase 6B	*
23529	CLCF1	cardiotrophin-like cytokine factor 1	*
24145	PANX1	pannexin 1	*
2526	FUT4	fucosyltransferase 4 (alpha (1,3) fucosyltransferase, myeloid-specific)	*
4791	NFKB2	nuclear factor of kappa light polypeptide gene enhancer in B-cells 2 (p49/p100)	*
4794	NFKBIE	nuclear factor of kappa light polypeptide gene enhancer in B-cells inhibitor, epsilon	*
51561	IL23A	interleukin 23, alpha subunit p19	*
5187	PER1	period homolog 1 (Drosophila)	*
5966	REL	v-rel reticuloendotheliosis viral oncogene homolog (avian)	*
5971	RELB	v-rel reticuloendotheliosis viral oncogene homolog B	*
687	KLF9	Kruppel-like factor 9	*
7262	PHLDA2	pleckstrin homology-like domain, family A, member 2	*
8013	NR4A3	nuclear receptor subfamily 4, group A, member 3	*
80149	ZC3H12A	zinc finger CCCH-type containing 12A	*
9242	MSC	musculin	*
9322	TRIP10	thyroid hormone receptor interactor 10	*
9334	B4GALT5	UDP-Gal:betaGlcNAc beta 1,4- galactosyltransferase, polypeptide 5	*
9592	IER2	immediate early response 2	*
4171	MCM2	minichromosome maintenance complex component 2		*	*		*			*
10212	DDX39A	DEAD (Asp-Glu-Ala-Asp) box polypeptide 39A		*	*		*
993	CDC25A	cell division cycle 25 homolog A (S. pombe)		*	*		*
3014	H2AFX	H2A histone family, member X		*	*				*															*
9221	NOLC1	nucleolar and coiled-body phosphoprotein 1		*	*					*							*							*
4174	MCM5	minichromosome maintenance complex component 5		*	*					*							*
3015	H2AFZ	H2A histone family, member Z		*	*					*																									*
2935	GSPT1	G1 to S phase transition 1		*	*					*
3184	HNRNPD	heterogeneous nuclear ribonucleoprotein D (AU-rich element RNA binding protein 1, 37kDa)		*	*					*
3838	KPNA2	karyopherin alpha 2 (RAG cohort 1, importin alpha 1)		*	*					*
4175	MCM6	minichromosome maintenance complex component 6		*	*					*
6426	SRSF1	serine/arginine-rich splicing factor 1		*	*					*
6427	SRSF2	serine/arginine-rich splicing factor 2		*	*					*
3925	STMN1	stathmin 1		*	*																	*
4678	NASP	nuclear autoantigenic sperm protein (histone-binding)		*	*																	*
23649	POLA2	polymerase (DNA directed), alpha 2 (70kD subunit)		*	*																											*
6118	RPA2	replication protein A2, 32kDa		*	*																											*
2146	EZH2	enhancer of zeste homolog 2 (Drosophila)		*	*																																		*
4001	LMNB1	lamin B1		*	*																																									*
9700	ESPL1	extra spindle pole bodies homolog 1 (S. cerevisiae)		*	*																																									*
1111	CHEK1	CHK1 checkpoint homolog (S. pombe)		*	*
1164	CKS2	CDC28 protein kinase regulatory subunit 2		*	*
23594	ORC6	origin recognition complex, subunit 6		*	*
27338	UBE2S	ubiquitin-conjugating enzyme E2S		*	*
3149	HMGB3	high mobility group box 3		*	*
4172	MCM3	minichromosome maintenance complex component 3		*	*
4605	MYBL2	v-myb myeloblastosis viral oncogene homolog (avian)-like 2		*	*
5426	POLE	polymerase (DNA directed), epsilon		*	*
7112	TMPO	thymopoietin		*	*
4173	MCM4	minichromosome maintenance complex component 4		*			*			*							*
10797	MTHFD2	methylenetetrahydrofolate dehydrogenase (NADP+ dependent) 2, methenyltetrahydrofolate cyclohydrolase		*			*							*										*
7374	UNG	uracil-DNA glycosylase		*			*										*
6117	RPA1	replication protein A1, 70kDa		*			*
6241	RRM2	ribonucleotide reductase M2		*			*
898	CCNE1	cyclin E1		*				*	*
5111	PCNA	proliferating cell nuclear antigen		*						*					*																	*
5036	PA2G4	proliferation-associated 2G4, 38kDa		*						*							*						*
10528	NOP56	NOP56 ribonucleoprotein homolog (yeast)		*						*							*							*
4176	MCM7	minichromosome maintenance complex component 7		*						*																*
5901	RAN	RAN, member RAS oncogene family		*						*
5902	RANBP1	RAN binding protein 1		*						*
8493	PPM1D	protein phosphatase, Mg2+/Mn2+ dependent, 1D		*											*
7465	WEE1	WEE1 homolog (S. pombe)		*												*
79077	DCTPP1	dCTP pyrophosphatase 1		*													*
5631	PRPS1	phosphoribosyl pyrophosphate synthetase 1		*																		*
10714	POLD3	polymerase (DNA-directed), delta 3, accessory subunit		*																												*
5424	POLD1	polymerase (DNA directed), delta 1, catalytic subunit 125kDa		*																												*
5982	RFC2	replication factor C (activator 1) 2, 40kDa		*																												*
10606	PAICS	phosphoribosylaminoimidazole carboxylase, phosphoribosylaminoimidazole succinocarboxamide synthetase		*
1786	DNMT1	DNA (cytosine-5-)-methyltransferase 1		*
203068	TUBB	tubulin, beta class I		*
29089	UBE2T	ubiquitin-conjugating enzyme E2T (putative)		*
29893	PSMC3IP	PSMC3 interacting protein		*
29980	DONSON	downstream neighbor of SON		*
54962	TIPIN	TIMELESS interacting protein		*
55148	UBR7	ubiquitin protein ligase E3 component n-recognin 7 (putative)		*
55723	ASF1B	ASF1 anti-silencing function 1 homolog B (S. cerevisiae)		*
6470	SHMT1	serine hydroxymethyltransferase 1 (soluble)		*
64785	GINS3	GINS complex subunit 3 (Psf3 homolog)		*
64858	DCLRE1B	DNA cross-link repair 1B		*
7884	SLBP	stem-loop binding protein		*
84296	GINS4	GINS complex subunit 4 (Sld5 homolog)		*
8914	TIMELESS	timeless homolog (Drosophila)		*
9125	RQCD1	RCD1 required for cell differentiation1 homolog (S. pombe)		*
9837	GINS1	GINS complex subunit 1 (Psf1 homolog)		*
6541	SLC7A1	solute carrier family 7 (cationic amino acid transporter, y+ system), member 1			*	*																																*
8140	SLC7A5	solute carrier family 7 (amino acid transporter light chain, L system), member 5			*		*				*	*												*
6713	SQLE	squalene epoxidase			*		*													*
899	CCNF	cyclin F			*		*
4953	ODC1	ornithine decarboxylase 1			*			*		*																									*
990	CDC6	cell division cycle 6 homolog (S. cerevisiae)			*			*				*
7371	UCK2	uridine-cytidine kinase 2			*			*
3192	HNRNPU	heterogeneous nuclear ribonucleoprotein U (scaffold attachment factor A)			*				*	*
6599	SMARCC1	SWI/SNF related, matrix associated, actin dependent regulator of chromatin, subfamily c, member 1			*					*																				*
3837	KPNB1	karyopherin (importin) beta 1			*					*
6632	SNRPD1	small nuclear ribonucleoprotein D1 polypeptide 16kDa			*					*
7027	TFDP1	transcription factor Dp-1			*					*
8318	CDC45	cell division cycle 45 homolog (S. cerevisiae)			*					*
51659	GINS2	GINS complex subunit 2 (Psf2 homolog)			*							*
4502	MT2A	metallothionein 2A			*								*	*											*
8819	SAP30	Sin3A-associated protein, 30kDa			*								*									*																							*
22809	ATF5	activating transcription factor 5			*															*
1736	DKC1	dyskeratosis congenita 1, dyskerin			*																			*
1870	E2F2	E2F transcription factor 2			*																						*
11044	PAPD7	PAP associated domain containing 7			*																																	*
1869	E2F1	E2F transcription factor 1			*																																			*
7090	TLE3	transducin-like enhancer of split 3 (E(sp1) homolog, Drosophila)			*																																				*
25	ABL1	c-abl oncogene 1, non-receptor tyrosine kinase			*																																									*
10432	RBM14	RNA binding motif protein 14			*
10762	NUP50	nucleoporin 50kDa			*
1871	E2F3	E2F transcription factor 3			*
4691	NCL	nucleolin			*
4928	NUP98	nucleoporin 98kDa			*
5976	UPF1	UPF1 regulator of nonsense transcripts homolog (yeast)			*
6421	SFPQ	splicing factor proline/glutamine-rich			*
7468	WHSC1	Wolf-Hirschhorn syndrome candidate 1			*
488	ATP2A2	ATPase, Ca++ transporting, cardiac muscle, slow twitch 2				*	*																		*
3566	IL4R	interleukin 4 receptor				*		*						*					*		*																											*
6004	RGS16	regulator of G-protein signaling 16				*		*							*			*
7133	TNFRSF1B	tumor necrosis factor receptor superfamily, member 1B				*		*										*	*
8809	IL18R1	interleukin 18 receptor 1				*		*											*
3586	IL10	interleukin 10				*		*													*
5732	PTGER2	prostaglandin E receptor 2 (subtype EP2), 53kDa				*		*
4067	LYN	v-yes-1 Yamaguchi sarcoma viral related oncogene homolog				*			*												*								*															*
6542	SLC7A2	solute carrier family 7 (cationic amino acid transporter, y+ system), member 2				*					*
136	ADORA2B	adenosine A2b receptor				*							*									*																*
6354	CCL7	chemokine (C-C motif) ligand 7				*								*					*		*
958	CD40	CD40 molecule, TNF receptor superfamily member 5				*								*							*
929	CD14	CD14 molecule				*										*			*
2769	GNA15	guanine nucleotide binding protein (G protein), alpha 15 (Gq class)				*										*
3576	IL8	interleukin 8				*																				*
5817	PVR	poliovirus receptor				*																				*
4891	SLC11A2	solute carrier family 11 (proton-coupled divalent metal ion transporters), member 2				*																					*
6376	CX3CL1	chemokine (C-X3-C motif) ligand 1				*																						*																*
1604	CD55	CD55 molecule, decay accelerating factor for *(Cromer blood group)				*																							*
7855	FZD5	frizzled family receptor 5				*																																							*
27074	LAMP3	lysosomal-associated membrane protein 3				*																																										*
10507	SEMA4D	sema domain, immunoglobulin domain (Ig), transmembrane domain (TM) and short cytoplasmic domain, (semaphorin) 4D				*
10630	PDPN	podoplanin				*
1236	CCR7	chemokine (C-C motif) receptor 7				*
1317	SLC31A1	solute carrier family 31 (copper transporters), member 1				*
1440	CSF3	colony stimulating factor 3 (granulocyte)				*
255488	RNF144B	ring finger protein 144B				*
3269	HRH1	histamine receptor H1				*
3656	IRAK2	interleukin-1 receptor-associated kinase 2				*
60675	PROK2	prokineticin 2				*
728	C5AR1	*component 5a receptor 1				*
3099	HK2	hexokinase 2					*	*					*				*					*
4860	PNP	purine nucleoside phosphorylase					*	*						*																		*
6510	SLC1A5	solute carrier family 1 (neutral amino acid transporter), member 5					*	*																	*								*
7277	TUBA4A	tubulin, alpha 4a					*		*																																					*
10963	STIP1	stress-induced-phosphoprotein 1					*		*
3251	HPRT1	hypoxanthine phosphoribosyltransferase 1					*			*		*													*							*
3939	LDHA	lactate dehydrogenase A					*			*			*									*													*								*
3336	HSPE1	heat shock 10kDa protein 1 (chaperonin 10)					*			*							*
1717	DHCR7	7-dehydrocholesterol reductase					*				*	*								*													*
60481	ELOVL5	ELOVL fatty acid elongase 5					*				*	*											*		*					*					*
6509	SLC1A4	solute carrier family 1 (glutamate/neutral amino acid transporter), member 4					*				*	*												*
9368	SLC9A3R1	solute carrier family 9 (sodium/hydrogen exchanger), member 3 regulator 1					*				*	*
6652	SORD	sorbitol dehydrogenase					*					*					*						*
54541	DDIT4	DNA-damage-inducible transcript 4					*						*		*							*		*
7852	CXCR4	chemokine (C-X-C motif) receptor 4					*						*					*				*																		*
205	AK4	adenylate kinase 4					*						*									*
1491	CTH	cystathionase (cystathionine gamma-lyase)					*									*						*
27346	TMEM97	transmembrane protein 97					*										*			*					*
6319	SCD	stearoyl-CoA desaturase (delta-9-desaturase)					*													*			*											*
9415	FADS2	fatty acid desaturase 2					*													*																						*
116496	FAM129A	family with sequence similarity 129, member A					*													*
1595	CYP51A1	cytochrome P450, family 51, subfamily A, polypeptide 1					*													*
2729	GCLC	glutamate-cysteine ligase, catalytic subunit					*															*			*		*
3638	INSIG1	insulin induced gene 1					*																*					*										*
3992	FADS1	fatty acid desaturase 1					*																*							*												*
8833	GMPS	guanine monphosphate synthetase					*																				*
8503	PIK3R3	phosphoinositide-3-kinase, regulatory subunit 3 (gamma)					*																					*										*		*
47	ACLY	ATP citrate lyase					*																										*
8624	PSMG1	proteasome (prosome, macropain) assembly chaperone 1					*																																*
31	ACACA	acetyl-CoA carboxylase alpha					*																																	*
4793	NFKBIB	nuclear factor of kappa light polypeptide gene enhancer in B-cells inhibitor, beta					*																																	*
7296	TXNRD1	thioredoxin reductase 1					*
4074	M6PR	mannose-6-phosphate receptor (cation dependent)					*
10061	ABCF2	ATP-binding cassette, sub-family F (GCN20), member 2					*
10452	TOMM40	translocase of outer mitochondrial membrane 40 homolog (yeast)					*
23062	GGA2	golgi-associated, gamma adaptin ear containing, ARF binding protein 2					*
5464	PPA1	pyrophosphatase (inorganic) 1					*
56902	PNO1	partner of NOB1 homolog (S. cerevisiae)					*
896	CCND3	cyclin D3						*	*						*						*		*				*
596	BCL2	B-cell CLL/lymphoma 2						*			*	*	*
1154	CISH	cytokine inducible SH2-containing protein						*			*	*
26018	LRIG1	leucine-rich repeats and immunoglobulin-like domains 1						*			*
5292	PIM1	pim-1 oncogene						*					*	*					*										*
58528	RRAGD	Ras-related GTP binding D						*					*									*
2027	ENO3	enolase 3 (beta, muscle)						*					*																					*	*
3394	IRF8	interferon regulatory factor 8						*						*				*			*				*
3662	IRF4	interferon regulatory factor 4						*						*							*
10124	ARL4A	ADP-ribosylation factor-like 4A						*						*																			*						*
80324	PUS1	pseudouridylate synthase 1						*									*
3559	IL2RA	interleukin 2 receptor, alpha						*											*		*
27242	TNFRSF21	tumor necrosis factor receptor superfamily, member 21						*											*																	*
3563	IL3RA	interleukin 3 receptor, alpha (low affinity)						*											*
7372	UMPS	uridine monophosphate synthetase						*																								*
9144	SYNGR2	synaptogyrin 2						*																										*
23413	NCS1	neuronal calcium sensor 1						*
2983	GUCY1B3	guanylate cyclase 1, soluble, beta 3						*
399	RHOH	ras homolog gene family, member H						*
5325	PLAGL1	pleiomorphic adenoma gene-like 1						*
55509	BATF3	basic leucine zipper transcription factor, ATF-like 3						*
64116	SLC39A8	solute carrier family 39 (zinc transporter), member 8						*
64332	NFKBIZ	nuclear factor of kappa light polypeptide gene enhancer in B-cells inhibitor, zeta						*
6484	ST3GAL4	ST3 beta-galactoside alpha-2,3-sialyltransferase 4						*
84230	LRRC8C	leucine rich repeat containing 8 family, member C						*
8784	TNFRSF18	tumor necrosis factor receptor superfamily, member 18						*
8835	SOCS2	suppressor of cytokine signaling 2						*
9261	MAPKAPK2	mitogen-activated protein kinase-activated protein kinase 2						*
943	TNFRSF8	tumor necrosis factor receptor superfamily, member 8						*
1017	CDK2	cyclin-dependent kinase 2							*	*						*																								*
54107	POLE3	polymerase (DNA directed), epsilon 3 (p17 subunit)							*	*
2288	FKBP4	FK506 binding protein 4, 59kDa							*		*	*										*
10105	PPIF	peptidylprolyl isomerase F							*		*	*
27295	PDLIM3	PDZ and LIM domain 3							*		*	*
2026	ENO2	enolase 2 (gamma, neuronal)							*				*			*						*				*									*
7062	TCHH	trichohyalin							*						*
10018	BCL2L11	BCL2-like 11 ( * facilitator)							*							*																														*
637	BID	BH3 interacting domain death agonist							*							*
1119	CHKA	choline kinase alpha							*											*
4487	MSX1	msh homeobox 1							*																	*										*
5580	PRKCD	protein kinase C, delta							*																				*
291	SLC25A4	solute carrier family 25 (mitochondrial carrier; adenine nucleotide translocator), member 4							*																					*													*
2237	FEN1	flap structure-specific endonuclease 1							*																							*
5437	POLR2H	polymerase (RNA) II (DNA directed) polypeptide H							*																							*
80273	GRPEL1	GrpE-like 1, mitochondrial (E. coli)							*																								*										*
1280	COL2A1	collagen, type II, alpha 1							*																												*
10038	PARP2	poly (ADP-ribose) polymerase 2							*																														*
3306	HSPA2	heat shock 70kDa protein 2							*																														*
1267	CNP	2',3'-cyclic nucleotide 3' phosphodiesterase							*																																							*
1138	CHRNA5	cholinergic receptor, nicotinic, alpha 5							*
1875	E2F5	E2F transcription factor 5, p130-binding							*
3363	HTR7	5-hydroxytryptamine (serotonin) receptor 7 (adenylate cyclase-coupled)							*
409	ARRB2	arrestin, beta 2							*
4885	NPTX2	neuronal pentraxin II							*
7301	TYRO3	TYRO3 protein tyrosine kinase							*
9129	PRPF3	PRP3 pre-mRNA processing factor 3 homolog (S. cerevisiae)							*
9355	LHX2	LIM homeobox 2							*
51491	NOP16	NOP16 nucleolar protein homolog (yeast)								*							*
10728	PTGES3	prostaglandin E synthase 3 (cytosolic)								*															*
7555	CNBP	CCHC-type zinc finger, nucleic acid binding protein								*																				*
7298	TYMS	thymidylate synthetase								*																						*
7531	YWHAE	tyrosine 3-monooxygenase/tryptophan 5-monooxygenase activation protein, epsilon polypeptide								*																																				*
10576	CCT2	chaperonin containing TCP1, subunit 2 (beta)								*
1478	CSTF2	cleavage stimulation factor, 3' pre-RNA, subunit 2, 64kDa								*
2091	FBL	fibrillarin								*
22948	CCT5	chaperonin containing TCP1, subunit 5 (epsilon)								*
23435	TARDBP	TAR DNA binding protein								*
3183	HNRNPC	heterogeneous nuclear ribonucleoprotein C (C1/C2)								*
3326	HSP90AB1	heat shock protein 90kDa alpha (cytosolic), class B member 1								*
5496	PPM1G	protein phosphatase, Mg2+/Mn2+ dependent, 1G								*
5634	PRPS2	phosphoribosyl pyrophosphate synthetase 2								*
6418	SET	SET nuclear oncogene								*
6432	SRSF7	serine/arginine-rich splicing factor 7								*
7307	U2AF1	U2 small nuclear RNA auxiliary factor 1								*
8662	EIF3B	eukaryotic translation initiation factor 3, subunit B								*
8761	PABPC4	poly(A) binding protein, cytoplasmic 4 (inducible form)								*
949	SCARB1	scavenger receptor class B, member 1									*	*	*																				*
6478	SIAH2	seven in absentia homolog 2 (Drosophila)									*	*	*
771	CA12	carbonic anhydrase XII									*	*	*
55540	IL17RB	interleukin 17 receptor B									*	*							*
2289	FKBP5	FK506 binding protein 5									*	*											*
9060	PAPSS2	3'-phosphoadenosine 5'-phosphosulfate synthase 2									*	*													*
9536	PTGES	prostaglandin E synthase									*	*													*
23596	OPN3	opsin 3									*	*
29107	NXT1	NTF2-like export factor 1									*	*
4602	MYB	v-myb myeloblastosis viral oncogene homolog (avian)									*	*
6566	SLC16A1	solute carrier family 16, member 1 (monocarboxylic acid transporter 1)									*	*
8645	KCNK5	potassium channel, subfamily K, member 5									*	*
10560	SLC19A2	solute carrier family 19 (thiamine transporter), member 2									*				*
5366	PMAIP1	phorbol-12-myristate-13-acetate-induced protein 1									*					*
2194	FASN	fatty acid synthase									*									*															*
107	ADCY1	adenylate cyclase 1 (brain)									*
23254	KAZN	kazrin, periplakin interacting protein									*
23286	WWC1	WW and C2 domain containing 1									*
347733	TUBB2B	tubulin, beta 2B class IIb									*
55686	MREG	melanoregulin									*
60436	TGIF2	TGFB-induced factor homeobox 2									*
64919	BCL11B	B-cell CLL/lymphoma 11B (zinc finger protein)									*
8165	AKAP1	A kinase (PRKA) anchor protein 1									*
81875	ISG20L2	interferon stimulated exonuclease gene 20kDa-like 2									*
84187	TMEM164	transmembrane protein 164									*
91683	SYT12	synaptotagmin XII									*
9214	FAIM3	Fas apoptotic inhibitory molecule 3									*
9846	GAB2	GRB2-associated binding protein 2									*
9215	LARGE	like-glycosyltransferase										*	*																					*
22824	HSPA4L	heat shock 70kDa protein 4-like										*			*																								*
27075	TSPAN13	tetraspanin 13										*						*
2171	FABP5	fatty acid binding protein 5 (psoriasis-associated)										*								*
9455	HOMER2	homer homolog 2 (Drosophila)										*											*
7980	TFPI2	tissue factor pathway inhibitor 2										*														*			*
3418	IDH2	isocitrate dehydrogenase 2 (NADP+), mitochondrial										*																		*												*	*
2261	FGFR3	fibroblast growth factor receptor 3										*																									*
2013	EMP2	epithelial membrane protein 2										*
3613	IMPA2	inositol(myo)-1(or 4)-monophosphatase 2										*
3716	JAK1	Janus kinase 1										*
64215	DNAJC1	DnaJ (Hsp40) homolog, subfamily C, member 1										*
7517	XRCC3	X-ray repair complementing defective repair in Chinese hamster cells 3										*
2309	FOXO3	forkhead box O3											*		*												*
839	CASP6	caspase 6, *-related cysteine peptidase											*			*						*			*
54206	ERRFI1	ERBB receptor feedback inhibitor 1											*							*
7163	TPD52	tumor protein D52											*								*		*
10570	DPYSL4	dihydropyrimidinase-like 4											*									*
2239	GPC4	glypican 4											*									*
5313	PKLR	pyruvate kinase, liver and RBC											*																																		*
1466	CSRP2	cysteine and glycine-rich protein 2											*
23210	JMJD6	jumonji domain containing 6											*
272	AMPD3	adenosine monophosphate deaminase 3											*
3036	HAS1	hyaluronan synthase 1											*
7043	TGFB3	transforming growth factor, beta 3											*
952	CD38	CD38 molecule												*		*			*
3574	IL7	interleukin 7												*					*		*																											*
5770	PTPN1	protein tyrosine phosphatase, non-receptor type 1												*					*
6774	STAT3	signal transducer and activator of transcription 3 (acute-phase response factor)												*					*
3455	IFNAR2	interferon (alpha, beta and omega) receptor 2												*							*
6775	STAT4	signal transducer and activator of transcription 4												*							*
29126	CD274	CD274 molecule												*														*
3660	IRF2	interferon regulatory factor 2												*															*																			*
51015	ISOC1	isochorismatase domain containing 1												*																*												*
7706	TRIM25	tripartite motif containing 25												*																																		*
81894	SLC25A28	solute carrier family 25, member 28												*																																		*
10068	IL18BP	interleukin 18 binding protein												*
26053	AUTS2	autism susceptibility candidate 2												*
3663	IRF5	interferon regulatory factor 5												*
57169	ZNFX1	zinc finger, NFX1-type containing 1												*
6398	SECTM1	secreted and transmembrane 1												*
7039	TGFA	transforming growth factor, alpha													*							*
8851	CDK5R1	cyclin-dependent kinase 5, regulatory subunit 1 (p35)													*														*												*
4851	NOTCH1	notch 1													*																*			*											*
9883	POM121	POM121 membrane glycoprotein													*																	*
2258	FGF13	fibroblast growth factor 13													*
26207	PITPNC1	phosphatidylinositol transfer protein, cytoplasmic 1													*
4071	TM4SF1	transmembrane 4 L six family member 1													*
51768	TM7SF3	transmembrane 7 superfamily member 3													*
5883	RAD9A	RAD9 homolog A (S. pombe)													*
79651	RHBDF2	rhomboid 5 homolog 2 (Drosophila)													*
9618	TRAF4	TNF receptor-associated factor 4													*
51176	LEF1	lymphoid enhancer-binding factor 1														*															*
4744	NEFH	neurofilament, heavy polypeptide														*																							*
5058	PAK1	p21 protein (Cdc42/Rac)-activated kinase 1														*
5534	PPP3R1	protein phosphatase 3, regulatory subunit B, alpha														*
835	CASP2	caspase 2, *-related cysteine peptidase														*
10171	RCL1	RNA terminal phosphate cyclase-like 1															*										*
6573	SLC19A1	solute carrier family 19 (folate transporter), member 1															*																*
51154	MRTO4	mRNA turnover 4 homolog (S. cerevisiae)															*
51388	NIP7	nuclear import 7 homolog (S. cerevisiae)															*
705	BYSL	bystin-like															*
4318	MMP9	matrix metallopeptidase 9 (gelatinase B, 92kDa gelatinase, 92kDa type IV collagenase)																*			*							*
1520	CTSS	cathepsin S																*			*								*
2982	GUCY1A3	guanylate cyclase 1, soluble, alpha 3																*					*
3290	HSD11B1	hydroxysteroid (11-beta) dehydrogenase 1																*							*
5950	RBP4	retinol binding protein 4, plasma																*							*
9935	MAFB	v-maf musculoaponeurotic fibrosarcoma oncogene homolog B (avian)																*																													*
10418	SPON1	spondin 1, extracellular matrix protein																*
10912	GADD45G	growth arrest and DNA-damage-inducible, gamma																*
2324	FLT4	fms-related tyrosine kinase 4																*
3936	LCP1	lymphocyte cytosolic protein 1 (L-plastin)																*
55273	TMEM100	transmembrane protein 100																*
6480	ST6GAL1	ST6 beta-galactosamide alpha-2,6-sialyltranferase 1																*
6616	SNAP25	synaptosomal-associated protein, 25kDa																*
2770	GNAI1	guanine nucleotide binding protein (G protein), alpha inhibiting activity polypeptide 1																		*								*			*
71	ACTG1	actin, gamma 1																		*								*
4023	LPL	lipoprotein lipase																		*													*			*
58191	CXCL16	chemokine (C-X-C motif) ligand 16																		*
7186	TRAF2	TNF receptor-associated factor 2																			*																			*
2634	GBP2	guanylate binding protein 2, interferon-inducible																			*																											*
2213	FCGR2B	Fc fragment of IgG, low affinity IIb, receptor (CD32)																			*
3589	IL11	interleukin 11																			*
4843	NOS2	nitric oxide synthase 2, inducible																			*
5552	SRGN	serglycin																			*
6356	CCL11	chemokine (C-C motif) ligand 11																			*
8444	DYRK3	dual-specificity tyrosine-(Y)- * regulated kinase 3																			*
8560	DEGS1	degenerative spermatocyte homolog 1, lipid desaturase (Drosophila)																			*
9466	IL27RA	interleukin 27 receptor, alpha																			*
1528	CYB5A	cytochrome b5 type A (microsomal)																				*			*																		*
54982	CLN6	ceroid-lipofuscinosis, neuronal 6, late infantile, variant																				*								*
10020	GNE	glucosamine (UDP-N-acetyl)-2-epimerase/N-acetylmannosamine kinase																				*
10165	SLC25A13	solute carrier family 25, member 13 (citrin)																				*
22976	PAXIP1	PAX interacting (with transcription-activation domain) protein 1																				*
51728	POLR3K	polymerase (RNA) III (DNA directed) polypeptide K, 12.3 kDa																				*
8534	CHST1	carbohydrate (keratan sulfate Gal-6) sulfotransferase 1																				*
9048	ARTN	artemin																				*
658	BMPR1B	bone morphogenetic protein receptor, type IB																					*												*		*
6611	SMS	spermine synthase																					*												*
1622	DBI	diazepam binding inhibitor (GABA receptor modulator, acyl-CoA binding protein)																					*
4824	NKX3-1	NK3 homeobox 1																					*
55839	CENPN	centromere protein N																					*
6722	SRF	serum response factor (c-fos serum response element-binding transcription factor)																					*
6728	SRP19	signal recognition particle 19kDa																					*
50628	GEMIN4	gem (nuclear organelle) associated protein 4																						*																						*
58477	SRPRB	signal recognition particle receptor, B subunit																						*																							*
2081	ERN1	endoplasmic reticulum to nucleus signaling 1																						*
23404	EXOSC2	exosome component 2																						*
2521	FUS	fused in sarcoma																						*
55466	DNAJA4	DnaJ (Hsp40) homolog, subfamily A, member 4																						*
8570	KHSRP	KH-type splicing regulatory protein																						*
8602	NOP14	NOP14 nucleolar protein homolog (yeast)																						*
9775	EIF4A3	eukaryotic translation initiation factor 4A3																						*
9797	TATDN2	TatD DNase domain containing 2																						*
54498	SMOX	spermine oxidase																							*		*
5467	PPARD	* proliferator-activated receptor delta																							*						*														*
6999	TDO2	tryptophan 2,3-dioxygenase																							*										*
4864	NPC1	Niemann-Pick disease, type C1																							*																	*
2618	GART	phosphoribosylglycinamide formyltransferase, phosphoribosylglycinamide synthetase, phosphoribosylaminoimidazole synthetase																							*
29785	CYP2S1	cytochrome P450, family 2, subfamily S, polypeptide 1																							*
384	ARG2	arginase, type II																							*
4522	MTHFD1	methylenetetrahydrofolate dehydrogenase (NADP+ dependent) 1, methenyltetrahydrofolate cyclohydrolase, formyltetrahydrofolate synthetase																							*
55502	HES6	hairy and enhancer of split 6 (Drosophila)																							*
8325	FZD8	frizzled family receptor 8																								*					*
627	BDNF	brain-derived neurotrophic factor																								*												*
2303	FOXC2	forkhead box C2 (MFH-1, mesenchyme forkhead 1)																								*
290	ANPEP	alanyl (membrane) aminopeptidase																								*
4837	NNMT	nicotinamide N-methyltransferase																								*
5021	OXTR	oxytocin receptor																								*
50509	COL5A3	collagen, type V, alpha 3																								*
5744	PTHLH	parathyroid hormone-like hormone																								*
7351	UCP2	uncoupling protein 2 (mitochondrial, proton carrier)																									*						*
4635	MYL4	myosin, light chain 4, alkali; atrial, embryonic																									*							*
27429	HTRA2	HtrA serine peptidase 2																									*																*
286	ANK1	ankyrin 1, erythrocytic																									*
3321	IGSF3	immunoglobulin superfamily, member 3																									*
4354	MPP1	membrane protein, palmitoylated 1, 55kDa																									*
51312	SLC25A37	solute carrier family 25, member 37																									*
55034	MOCOS	molybdenum cofactor sulfurase																									*
55544	RBM38	RNA binding motif protein 38																									*
64122	FN3K	fructosamine 3 kinase																									*
6583	SLC22A4	solute carrier family 22 (organic cation/ergothioneine transporter), member 4																									*
6710	SPTB	spectrin, beta, erythrocytic																									*
7029	TFDP2	transcription factor Dp-2 (E2F dimerization partner 2)																									*
80148	PQLC1	PQ loop repeat containing 1																									*
9258	MFHAS1	malignant fibrous histiocytoma amplified sequence 1																									*
9429	ABCG2	ATP-binding cassette, sub-family G (WHITE), member 2																									*
7533	YWHAH	tyrosine 3-monooxygenase/tryptophan 5-monooxygenase activation protein, eta polypeptide																										*		*					*
3033	HADH	hydroxyacyl-CoA dehydrogenase																										*					*		*
70	ACTC1	actin, alpha, cardiac muscle 1																										*						*			*
58	ACTA1	actin, alpha 1, skeletal muscle																										*						*
7410	VAV2	vav 2 guanine nucleotide exchange factor																										*								*		*
7781	SLC30A3	solute carrier family 30 (zinc transporter), member 3																										*									*
1001	CDH3	cadherin 3, type 1, P-cadherin (placental)																										*
140885	SIRPA	signal-regulatory protein alpha																										*
4478	MSN	moesin																										*
478	ATP1A3	ATPase, Na+/K+ transporting, alpha 3 polypeptide																										*
4902	NRTN	neurturin																										*
5818	PVRL1	poliovirus receptor-related 1 (herpesvirus entry mediator C)																										*
7122	CLDN5	claudin 5																										*
84552	PARD6G	par-6 partitioning defective 6 homolog gamma (C. elegans)																										*
2230	FDX1	ferredoxin 1																											*														*
255738	PCSK9	proprotein convertase subtilisin/kexin type 9																											*															*
1465	CSRP1	cysteine and glycine-rich protein 1																											*
164656	TMPRSS6	transmembrane protease, serine 6																											*
27154	BRPF3	bromodomain and PHD finger containing, 3																											*
6047	RNF4	ring finger protein 4																											*
801	CALM1	calmodulin 1 (phosphorylase kinase, delta)																											*
91133	L3MBTL4	l(3)mbt-like 4 (Drosophila)																											*
9806	SPOCK2	sparc/osteonectin, cwcv and kazal-like domains proteoglycan (testican) 2																											*
9986	RCE1	RCE1 homolog, prenyl protein peptidase (S. cerevisiae)																											*
2180	ACSL1	acyl-CoA synthetase long-chain family member 1																												*				*	*							*
10478	SLC25A17	solute carrier family 25 (mitochondrial carrier; peroxisomal membrane protein, 34kDa), member 17																												*
1381	CRABP1	cellular retinoic acid binding protein 1																												*
2100	ESR2	estrogen receptor 2 (ER beta)																												*
390916	NUDT19	nudix (nucleoside diphosphate linked moiety X)-type motif 19																												*
60386	SLC25A19	solute carrier family 25 (mitochondrial thiamine pyrophosphate carrier), member 19																												*
6477	SIAH1	seven in absentia homolog 1 (Drosophila)																												*
6932	TCF7	transcription factor 7 (T-cell specific, HMG-box)																													*
7471	WNT1	wingless-type MMTV integration site family, member 1																													*
8313	AXIN2	axin 2																													*
85407	NKD1	naked cuticle homolog 1 (Drosophila)																													*
9794	MAML1	mastermind-like 1 (Drosophila)																													*
29901	SAC3D1	SAC3 domain containing 1																														*														*
10289	EIF1B	eukaryotic translation initiation factor 1B																														*
5433	POLR2D	polymerase (RNA) II (DNA directed) polypeptide D																														*
5557	PRIM1	primase, DNA, polypeptide 1 (49kDa)																														*
5985	RFC5	replication factor C (activator 1) 5, 36.5kDa																														*
6621	SNAPC4	small nuclear RNA activating complex, polypeptide 4, 190kDa																														*
3991	LIPE	lipase, hormone-sensitive																															*									*
1431	CS	citrate synthase																															*										*
10243	GPHN	gephyrin																															*
415116	PIM3	pim-3 oncogene																															*
483	ATP1B3	ATPase, Na+/K+ transporting, beta 3 polypeptide																															*
7532	YWHAG	tyrosine 3-monooxygenase/tryptophan 5-monooxygenase activation protein, gamma polypeptide																															*
83549	UCK1	uridine-cytidine kinase 1																															*
84919	PPP1R15B	protein phosphatase 1, regulatory subunit 15B																															*
8884	SLC5A6	solute carrier family 5 (sodium-dependent vitamin transporter), member 6																															*
10278	EFS	embryonal Fyn-associated substrate																																*
2775	GNAO1	guanine nucleotide binding protein (G protein), alpha activating activity polypeptide O																																*
4629	MYH11	myosin, heavy chain 11, smooth muscle																																*
487	ATP2A1	ATPase, Ca++ transporting, cardiac muscle, fast twitch 1																																*
688	KLF5	Kruppel-like factor 5 (intestinal)																																*
7004	TEAD4	TEA domain family member 4																																*
9172	MYOM2	myomesin (M-protein) 2, 165kDa																																*
3052	HCCS	holocytochrome c synthase																																	*								*
29781	NCAPH2	non-SMC condensin II complex, subunit H2																																	*
58476	TP53INP2	tumor protein p53 inducible nuclear protein 2																																	*
874	CBR3	carbonyl reductase 3																																	*
3764	KCNJ8	potassium inwardly-rectifying channel, subfamily J, member 8																																		*
6578	SLCO2A1	solute carrier organic anion transporter family, member 2A1																																		*
152	ADRA2C	adrenergic, alpha-2C-, receptor																																			*
26150	RIBC2	RIB43A domain with coiled-coils 2																																			*
2649	NR6A1	nuclear receptor subfamily 6, group A, member 1																																			*
2668	GDNF	glial cell derived neurotrophic factor																																			*
2827	GPR3	G protein-coupled receptor 3																																			*
51384	WNT16	wingless-type MMTV integration site family, member 16																																			*
55190	NUDT11	nudix (nucleoside diphosphate linked moiety X)-type motif 11																																			*
55506	H2AFY2	H2A histone family, member Y2																																			*
57118	CAMK1D	calcium/calmodulin-dependent protein kinase ID																																			*
6712	SPTBN2	spectrin, beta, non-erythrocytic 2																																			*
273	AMPH	amphiphysin																																				*
4781	NFIB	nuclear factor I/B																																				*
51460	SFMBT1	Scm-like with four mbt domains 1																																				*
1047	CLGN	calmegin																																					*
11144	DMC1	DMC1 dosage suppressor of mck1 homolog, meiosis-specific homologous recombination (yeast)																																					*
23139	MAST2	microtubule associated serine/threonine kinase 2																																					*
254263	CNIH2	cornichon homolog 2 (Drosophila)																																					*
3305	HSPA1L	heat shock 70kDa protein 1-like																																					*
3598	IL13RA2	interleukin 13 receptor, alpha 2																																					*
7278	TUBA3C	tubulin, alpha 3c																																					*
1845	DUSP3	dual specificity phosphatase 3																																						*
6195	RPS6KA1	ribosomal protein S6 kinase, 90kDa, polypeptide 1																																						*
9630	GNA14	guanine nucleotide binding protein (G protein), alpha 14																																						*
7088	TLE1	transducin-like enhancer of split 1 (E(sp1) homolog, Drosophila)																																							*
8828	NRP2	neuropilin 2																																							*
55670	PEX26	peroxisomal biogenesis factor 26																																								*
654	BMP6	bone morphogenetic protein 6																																								*
9023	CH25H	cholesterol 25-hydroxylase																																								*
9420	CYP7B1	cytochrome P450, family 7, subfamily B, polypeptide 1																																								*
10939	AFG3L2	AFG3 ATPase family gene 3-like 2 (S. cerevisiae)																																									*
2395	FXN	frataxin																																									*
292	SLC25A5	solute carrier family 25 (mitochondrial carrier; adenine nucleotide translocator), member 5																																									*
481	ATP1B1	ATPase, Na+/K+ transporting, beta 1 polypeptide																																									*
4835	NQO2	NAD(P)H dehydrogenase, quinone 2																																									*
54205	CYCS	cytochrome c, somatic																																									*
8604	SLC25A12	solute carrier family 25 (mitochondrial carrier, Aralar), member 12																																									*
51458	RHCG	Rh family, C glycoprotein																																										*
6517	SLC2A4	solute carrier family 2 (facilitated glucose transporter), member 4																																										*
10048	RANBP9	RAN binding protein 9																																												*
10426	TUBGCP3	tubulin, gamma complex associated protein 3																																												*
140735	DYNLL2	dynein, light chain, LC8-type 2																																												*
22919	MAPRE1	microtubule-associated protein, RP/EB family, member 1																																												*
55722	CEP72	centrosomal protein 72kDa																																												*
7430	EZR	ezrin																																												*
8440	NCK2	NCK adaptor protein 2																																												*
2308	FOXO1	forkhead box O1																																													*
3642	INSM1	insulinoma-associated 1																																													*

## Sheet: Table S4B
Table S4B:Genes expressed highier when infected with ∆myr1 vs. mock infected
Entrez Gene Id	Gene Symbol	Gene Description	TNFA SIGNALING VIA NFKB	INTERFERON GAMMA RESPONSE	INFLAMMATORY RESPONSE	IL2 STAT5 SIGNALING	HYPOXIA	IL6 JAK STAT3 SIGNALING	APOPTOSIS	P53 PATHWAY	ALLOGRAFT REJECTION	UV RESPONSE UP	KRAS SIGNALING UP	INTERFERON ALPHA RESPONSE	EPITHELIAL MESENCHYMAL TRANSITION	ESTROGEN RESPONSE EARLY	ESTROGEN RESPONSE LATE	MTORC1 SIGNALING	APICAL JUNCTION	COMPLEMENT	UV RESPONSE DN	ADIPOGENESIS	XENOBIOTIC METABOLISM	UNFOLDED PROTEIN RESPONSE	HEME METABOLISM	CHOLESTEROL HOMEOSTASIS	MYOGENESIS	NOTCH SIGNALING	FATTY ACID METABOLISM	ANGIOGENESIS	PI3K AKT MTOR SIGNALING	REACTIVE OXIGEN SPECIES PATHWAY	ANDROGEN RESPONSE	TGF BETA SIGNALING	HEDGEHOG SIGNALING	WNT BETA CATENIN SIGNALING	COAGULATION	GLYCOLYSIS	KRAS SIGNALING DN	BILE ACID METABOLISM	APICAL SURFACE	G2M CHECKPOINT
3569	IL6	interleukin 6 (interferon, beta 2)	*	*	*		*	*	*		*	*			*					*
1026	CDKN1A	cyclin-dependent kinase inhibitor 1A (p21, Cip1)	*	*	*		*		*	*								*									*				*
3601	IL15RA	interleukin 15 receptor, alpha	*	*	*			*
2643	GCH1	GTP cyclohydrolase 1	*	*	*				*			*											*
3383	ICAM1	intercellular adhesion molecule 1	*	*	*						*	*							*
6352	CCL5	chemokine (C-C motif) ligand 5	*	*	*						*									*
6347	CCL2	chemokine (C-C motif) ligand 2	*	*	*						*													*
4792	NFKBIA	nuclear factor of kappa light polypeptide gene enhancer in B-cells inhibitor, alpha	*	*	*							*
10135	NAMPT	nicotinamide phosphoribosyltransferase	*	*	*													*
4790	NFKB1	nuclear factor of kappa light polypeptide gene enhancer in B-cells 1	*	*	*																*
5142	PDE4B	phosphodiesterase 4B, cAMP-specific	*	*	*
7130	TNFAIP6	tumor necrosis factor, alpha-induced protein 6	*	*	*
7128	TNFAIP3	tumor necrosis factor, alpha-induced protein 3	*	*			*						*		*					*
9021	SOCS3	suppressor of cytokine signaling 3	*	*				*
6890	TAP1	transporter 1, ATP-binding cassette, sub-family B (MDR/TAP)	*	*					*	*	*	*		*
6648	SOD2	superoxide dismutase 2, mitochondrial	*	*					*			*																				*
5743	PTGS2	prostaglandin-endoperoxide synthase 2 (prostaglandin G/H synthase and cyclooxygenase)	*	*									*
7127	TNFAIP2	tumor necrosis factor, alpha-induced protein 2	*	*
3976	LIF	leukemia inhibitory factor (cholinergic differentiation factor)	*		*	*				*	*		*
5329	PLAUR	plasminogen activator, urokinase receptor	*		*		*						*		*					*						*															*
2152	F3	coagulation factor III (thromboplastin, tissue factor)	*		*		*													*	*																*
3553	IL1B	interleukin 1, beta	*		*			*	*		*		*
3460	IFNGR2	interferon gamma receptor 2 (interferon gamma transducer 1)	*		*			*			*																							*
7832	BTG2	BTG family, member 2	*		*				*	*		*						*							*														*
5970	RELA	v-rel reticuloendotheliosis viral oncogene homolog A (avian)	*		*				*
8877	SPHK1	sphingosine kinase 1	*		*					*																	*
6372	CXCL6	chemokine (C-X-C motif) ligand 6 (granulocyte chemotactic protein 2)	*		*										*															*
3949	LDLR	low density lipoprotein receptor	*		*													*			*					*
8553	BHLHE40	basic helix-loop-helix family, member e40	*			*	*									*		*			*						*
4783	NFIL3	nuclear factor, interleukin 3 regulated	*			*	*											*								*
6515	SLC2A3	solute carrier family 2 (facilitated glucose transporter), member 3	*			*	*											*
1437	CSF2	colony stimulating factor 2 (granulocyte-macrophage)	*			*		*					*
1326	MAP3K8	mitogen-activated protein kinase kinase kinase 8	*			*		*
7185	TRAF1	TNF receptor-associated factor 1	*			*							*						*
22822	PHLDA1	pleckstrin homology-like domain, family A, member 1	*			*
23258	DENND5A	DENN/MADD domain containing 5A	*			*
9308	CD83	CD83 molecule	*			*
467	ATF3	activating transcription factor 3	*				*		*	*		*												*		*
8870	IER3	immediate early response 3	*				*		*	*																												*
2353	FOS	FBJ murine osteosarcoma viral oncogene homolog	*				*			*		*				*	*
7422	VEGFA	vascular endothelial growth factor A	*				*								*									*						*					*			*
7538	ZFP36	zinc finger protein 36, C3H type, homolog (mouse)	*				*										*
1843	DUSP1	dual specificity phosphatase 1	*				*														*
5209	PFKFB3	6-phosphofructo-2-kinase/fructose-2,6-biphosphatase 3	*				*															*
10957	PNRC1	proline-rich nuclear receptor coactivator 1	*				*																			*
1942	EFNA1	ephrin-A1	*				*
2355	FOSL2	FOS-like antigen 2	*				*
2919	CXCL1	chemokine (C-X-C motif) ligand 1 (melanoma growth stimulating activity, alpha)	*					*							*					*
2921	CXCL3	chemokine (C-X-C motif) ligand 3	*					*
1647	GADD45A	growth arrest and DNA-damage-inducible, alpha	*						*	*					*							*
6303	SAT1	spermidine/spermine N1-acetyltransferase 1	*						*	*					*																		*
8837	CFLAR	CASP8 and FADD-like apoptosis regulator	*						*
4814	NINJ1	ninjurin 1	*							*													*
127544	RNF19B	ring finger protein 19B	*							*
51278	IER5	immediate early response 5	*							*
602	BCL3	B-cell CLL/lymphoma 3	*								*																															*
3726	JUNB	jun B proto-oncogene	*									*																				*		*
2354	FOSB	FBJ murine osteosarcoma viral oncogene homolog B	*									*
2920	CXCL2	chemokine (C-X-C motif) ligand 2	*									*
50486	G0S2	G0/G1switch 2	*										*																*
5328	PLAU	plasminogen activator, urokinase	*										*																								*
10221	TRIB1	tribbles homolog 1 (Drosophila)	*										*
79693	YRDC	yrdC domain containing (E. coli)	*										*
9945	GFPT2	glutamine-fructose-6-phosphate transaminase 2	*										*
3371	TNC	tenascin C	*												*
2683	B4GALT1	UDP-Gal:betaGlcNAc beta 1,4- galactosyltransferase, polypeptide 1	*													*			*														*					*			*
1844	DUSP2	dual specificity phosphatase 2	*														*
5606	MAP2K3	mitogen-activated protein kinase kinase 3	*															*							*						*
3914	LAMB3	laminin, beta 3	*																*
1847	DUSP5	dual specificity phosphatase 5	*																	*
604	BCL6	B-cell CLL/lymphoma 6	*																			*
6776	STAT5A	signal transducer and activator of transcription 5A	*																			*
2114	ETS2	v-ets erythroblastosis virus E26 oncogene homolog 2 (avian)	*																				*												*
7280	TUBB2A	tubulin, beta 2A class IIa	*																					*
7050	TGIF1	TGFB-induced factor homeobox 1	*																															*
4929	NR4A2	nuclear receptor subfamily 4, group A, member 2	*																																				*
10318	TNIP1	TNFAIP3 interacting protein 1	*
1052	CEBPD	CCAAT/enhancer binding protein (C/EBP), delta	*
11182	SLC2A6	solute carrier family 2 (facilitated glucose transporter), member 6	*
1958	EGR1	early growth response 1	*
23135	KDM6B	lysine (K)-specific demethylase 6B	*
24145	PANX1	pannexin 1	*
4791	NFKB2	nuclear factor of kappa light polypeptide gene enhancer in B-cells 2 (p49/p100)	*
4794	NFKBIE	nuclear factor of kappa light polypeptide gene enhancer in B-cells inhibitor, epsilon	*
5971	RELB	v-rel reticuloendotheliosis viral oncogene homolog B	*
687	KLF9	Kruppel-like factor 9	*
80149	ZC3H12A	zinc finger CCCH-type containing 12A	*
80176	SPSB1	splA/ryanodine receptor domain and SOCS box containing 1	*
9242	MSC	musculin	*
9322	TRIP10	thyroid hormone receptor interactor 10	*
9334	B4GALT5	UDP-Gal:betaGlcNAc beta 1,4- galactosyltransferase, polypeptide 5	*
9516	LITAF	lipopolysaccharide-induced TNF factor	*
3566	IL4R	interleukin 4 receptor		*	*	*		*			*			*
3587	IL10RA	interleukin 10 receptor, alpha		*	*	*							*
6354	CCL7	chemokine (C-C motif) ligand 7		*	*			*			*
3665	IRF7	interferon regulatory factor 7		*	*						*			*						*
6892	TAPBP	TAP binding protein (tapasin)		*	*						*
958	CD40	CD40 molecule, TNF receptor superfamily member 5		*	*						*
6717	SRI	sorcin		*	*																*
5292	PIM1	pim-1 oncogene		*		*	*	*												*
8651	SOCS1	suppressor of cytokine signaling 1		*		*		*		*	*
3394	IRF8	interferon regulatory factor 8		*		*					*		*										*
115361	GBP4	guanylate binding protein 4		*		*								*
4860	PNP	purine nucleoside phosphorylase		*		*												*
3669	ISG20	interferon stimulated exonuclease gene 20kDa		*			*		*					*			*																					*
4502	MT2A	metallothionein 2A		*			*																*																			*
952	CD38	CD38 molecule		*				*	*
3574	IL7	interleukin 7		*				*			*			*
5770	PTPN1	protein tyrosine phosphatase, non-receptor type 1		*				*
6774	STAT3	signal transducer and activator of transcription 3 (acute-phase response factor)		*				*
10437	IFI30	interferon, gamma-inducible protein 30		*						*				*				*
10906	TRAFD1	TRAF-type zinc finger domain containing 1		*						*				*
3455	IFNAR2	interferon (alpha, beta and omega) receptor 2		*							*
3660	IRF2	interferon regulatory factor 2		*										*						*
9246	UBE2L6	ubiquitin-conjugating enzyme E2L 6		*										*															*
4599	MX1	myxovirus (influenza virus) resistance 1, interferon-inducible protein p78 (mouse)		*										*																									*
103	ADAR	adenosine deaminase, RNA-specific		*										*
3430	IFI35	interferon-induced protein 35		*										*
5721	PSME2	proteasome (prosome, macropain) activator subunit 2 (PA28 beta)		*										*
64761	PARP12	poly (ADP-ribose) polymerase family, member 12		*										*
7706	TRIM25	tripartite motif containing 25		*										*
81894	SLC25A28	solute carrier family 25, member 28		*										*
94240	EPSTI1	epithelial stromal interaction 1 (breast)		*										*
7412	VCAM1	vascular cell adhesion molecule 1		*											*				*
10797	MTHFD2	methylenetetrahydrofolate dehydrogenase (NADP+ dependent) 2, methenyltetrahydrofolate cyclohydrolase		*														*						*
29126	CD274	CD274 molecule		*															*
10392	NOD1	nucleotide-binding oligomerization domain containing 1		*																											*
5371	PML	promyelocytic leukemia		*																															*							*
10068	IL18BP	interleukin 18 binding protein		*
4940	OAS3	2'-5'-oligoadenylate synthetase 3, 100kDa		*
57169	ZNFX1	zinc finger, NFX1-type containing 1		*
6398	SECTM1	secreted and transmembrane 1		*
80830	APOL6	apolipoprotein L, 6		*
7133	TNFRSF1B	tumor necrosis factor receptor superfamily, member 1B			*	*		*					*
8809	IL18R1	interleukin 18 receptor 1			*	*		*
6004	RGS16	regulator of G-protein signaling 16			*	*				*			*
3586	IL10	interleukin 10			*	*					*
91	ACVR1B	activin A receptor, type IB			*			*		*
9180	OSMR	oncostatin M receptor			*			*
2769	GNA15	guanine nucleotide binding protein (G protein), alpha 15 (Gq class)			*				*
3732	CD82	CD82 molecule			*					*
6324	SCN1B	sodium channel, voltage-gated, type I, beta			*								*
3576	IL8	interleukin 8			*										*
5817	PVR	poliovirus receptor			*										*
6542	SLC7A2	solute carrier family 7 (cationic amino acid transporter, y+ system), member 2			*											*
4891	SLC11A2	solute carrier family 11 (proton-coupled divalent metal ion transporters), member 2			*																				*
7855	FZD5	frizzled family receptor 5			*																							*
4210	MEFV	Mediterranean fever			*																																		*
10630	PDPN	podoplanin			*
1318	SLC31A2	solute carrier family 31 (copper transporters), member 2			*
1440	CSF3	colony stimulating factor 3 (granulocyte)			*
255488	RNF144B	ring finger protein 144B			*
3269	HRH1	histamine receptor H1			*
3656	IRAK2	interleukin-1 receptor-associated kinase 2			*
728	C5AR1	complement component 5a receptor 1			*
10397	NDRG1	N-myc downstream regulated 1				*	*			*																							*
7052	TGM2	transglutaminase 2 (C polypeptide, protein-glutamine-gamma-glutamyltransferase)				*	*								*	*
2027	ENO3	enolase 3 (beta, muscle)				*	*																				*		*
3559	IL2RA	interleukin 2 receptor, alpha				*		*			*
27242	TNFRSF21	tumor necrosis factor receptor superfamily, member 21				*		*																						*
3482	IGF2R	insulin-like growth factor 2 receptor				*			*
1154	CISH	cytokine inducible SH2-containing protein				*										*	*
9249	DHRS3	dehydrogenase/reductase (SDR family) member 3				*										*
399	RHOH	ras homolog gene family, member H				*
55509	BATF3	basic leucine zipper transcription factor, ATF-like 3				*
64116	SLC39A8	solute carrier family 39 (zinc transporter), member 8				*
64332	NFKBIZ	nuclear factor of kappa light polypeptide gene enhancer in B-cells inhibitor, zeta				*
8728	ADAM19	ADAM metallopeptidase domain 19				*
8784	TNFRSF18	tumor necrosis factor receptor superfamily, member 18				*
8835	SOCS2	suppressor of cytokine signaling 2				*
9173	IL1RL1	interleukin 1 receptor-like 1				*
9261	MAPKAPK2	mitogen-activated protein kinase-activated protein kinase 2				*
943	TNFRSF8	tumor necrosis factor receptor superfamily, member 8				*
2026	ENO2	enolase 2 (gamma, neuronal)					*		*			*			*														*									*
51129	ANGPTL4	angiopoietin-like 4					*						*									*																*
771	CA12	carbonic anhydrase XII					*									*	*
9215	LARGE	like-glycosyltransferase					*										*										*
205	AK4	adenylate kinase 4					*											*																				*
54206	ERRFI1	ERBB receptor feedback inhibitor 1					*																			*
5313	PKLR	pyruvate kinase, liver and RBC					*
1466	CSRP2	cysteine and glycine-rich protein 2					*
23210	JMJD6	jumonji domain containing 6					*
25819	CCRN4L	CCR4 carbon catabolite repression 4-like (S. cerevisiae)					*
272	AMPD3	adenosine monophosphate deaminase 3					*
3098	HK1	hexokinase 1					*
578	BAK1	BCL2-antagonist/killer 1						*		*		*
23765	IL17RA	interleukin 17 receptor A						*
2878	GPX3	glutathione peroxidase 3 (plasma)							*			*										*					*					*
1017	CDK2	cyclin-dependent kinase 2							*			*																			*
10018	BCL2L11	BCL2-like 11 (apoptosis facilitator)							*			*
637	BID	BH3 interacting domain death agonist							*			*
8900	CCNA1	cyclin A1							*								*																						*
4092	SMAD7	SMAD family member 7							*												*													*
51176	LEF1	lymphoid enhancer-binding factor 1							*																											*
599	BCL2L2	BCL2-like 2							*
2040	STOM	stomatin								*												*
26207	PITPNC1	phosphatidylinositol transfer protein, cytoplasmic 1								*
4071	TM4SF1	transmembrane 4 L six family member 1								*
5912	RAP2B	RAP2B, member of RAS oncogene family								*
64782	AEN	apoptosis enhancing nuclease								*
79651	RHBDF2	rhomboid 5 homolog 2 (Drosophila)								*
7186	TRAF2	TNF receptor-associated factor 2									*																				*
2213	FCGR2B	Fc fragment of IgG, low affinity IIb, receptor (CD32)									*
3589	IL11	interleukin 11									*
6356	CCL11	chemokine (C-C motif) ligand 11									*
8444	DYRK3	dual-specificity tyrosine-(Y)-phosphorylation regulated kinase 3									*
924	CD7	CD7 molecule									*
10105	PPIF	peptidylprolyl isomerase F										*				*	*
7277	TUBA4A	tubulin, alpha 4a										*						*
80273	GRPEL1	GrpE-like 1, mitochondrial (E. coli)										*										*
4885	NPTX2	neuronal pentraxin II										*
12	SERPINA3	serpin peptidase inhibitor, clade A (alpha-1 antiproteinase, antitrypsin), member 3											*				*
3290	HSD11B1	hydroxysteroid (11-beta) dehydrogenase 1											*										*
10912	GADD45G	growth arrest and DNA-damage-inducible, gamma											*
163590	TOR1AIP2	torsin A interacting protein 2											*
639	PRDM1	PR domain containing 1, with ZNF domain											*
6480	ST6GAL1	ST6 beta-galactosamide alpha-2,6-sialyltranferase 1											*
7980	TFPI2	tissue factor pathway inhibitor 2													*		*			*																	*
5999	RGS4	regulator of G-protein signaling 4													*						*
8325	FZD8	frizzled family receptor 8													*																					*
4312	MMP1	matrix metallopeptidase 1 (interstitial collagenase)													*																						*
10409	BASP1	brain abundant, membrane attached signal protein 1													*
290	ANPEP	alanyl (membrane) aminopeptidase													*
4837	NNMT	nicotinamide N-methyltransferase													*
9235	IL32	interleukin 32													*
2717	GLA	galactosidase, alpha														*	*	*
9060	PAPSS2	3'-phosphoadenosine 5'-phosphosulfate synthase 2														*	*						*
9536	PTGES	prostaglandin E synthase														*	*						*
7466	WFS1	Wolfram syndrome 1 (wolframin)														*	*							*
4602	MYB	v-myb myeloblastosis viral oncogene homolog (avian)														*	*
23254	KAZN	kazrin, periplakin interacting protein														*
23286	WWC1	WW and C2 domain containing 1														*
347733	TUBB2B	tubulin, beta 2B class IIb														*
55686	MREG	melanoregulin														*
9214	FAIM3	Fas apoptotic inhibitory molecule 3														*
9846	GAB2	GRB2-associated binding protein 2														*
3418	IDH2	isocitrate dehydrogenase 2 (NADP+), mitochondrial															*																							*
2013	EMP2	epithelial membrane protein 2															*
3638	INSIG1	insulin induced gene 1																*	*		*												*
1075	CTSC	cathepsin C																*		*
4793	NFKBIB	nuclear factor of kappa light polypeptide gene enhancer in B-cells inhibitor, beta																*													*
6503	SLA	Src-like-adaptor																*													*
6714	SRC	v-src sarcoma (Schmidt-Ruppin A-2) viral oncogene homolog (avian)																	*	*
7410	VAV2	vav 2 guanine nucleotide exchange factor																	*		*									*
1432	MAPK14	mitogen-activated protein kinase 14																	*		*																					*
58	ACTA1	actin, alpha 1, skeletal muscle																	*								*
1001	CDH3	cadherin 3, type 1, P-cadherin (placental)																	*
1500	CTNND1	catenin (cadherin-associated protein), delta 1																	*
4478	MSN	moesin																	*
478	ATP1A3	ATPase, Na+/K+ transporting, alpha 3 polypeptide																	*
7122	CLDN5	claudin 5																	*
72	ACTG2	actin, gamma 2, smooth muscle, enteric																	*
2534	FYN	FYN oncogene related to SRC, FGR, YES																		*	*																*
718	C3	complement component 3																		*		*			*												*
5550	PREP	prolyl endopeptidase																		*																	*
4321	MMP12	matrix metallopeptidase 12 (macrophage elastase)																		*
23229	ARHGEF9	Cdc42 guanine nucleotide exchange factor (GEF) 9																			*
861	RUNX1	runt-related transcription factor 1																			*
5447	POR	P450 (cytochrome) oxidoreductase																				*	*
10580	SORBS1	sorbin and SH3 domain containing 1																				*					*
11176	BAZ2A	bromodomain adjacent to zinc finger domain, 2A																				*
415116	PIM3	pim-3 oncogene																				*
483	ATP1B3	ATPase, Na+/K+ transporting, beta 3 polypeptide																				*
7532	YWHAG	tyrosine 3-monooxygenase/tryptophan 5-monooxygenase activation protein, gamma polypeptide																				*
54498	SMOX	spermine oxidase																					*		*
5467	PPARD	peroxisome proliferator-activated receptor delta																					*					*								*
6999	TDO2	tryptophan 2,3-dioxygenase																					*						*
8876	VNN1	vanin 1																					*						*
4864	NPC1	Niemann-Pick disease, type C1																					*																	*
5226	PGD	phosphogluconate dehydrogenase																					*
2081	ERN1	endoplasmic reticulum to nucleus signaling 1																						*
55466	DNAJA4	DnaJ (Hsp40) homolog, subfamily A, member 4																						*
9531	BAG3	BCL2-associated athanogene 3																						*
9775	EIF4A3	eukaryotic translation initiation factor 4A3																						*
10171	RCL1	RNA terminal phosphate cyclase-like 1																							*
26502	NARF	nuclear prelamin A recognition factor																							*
286	ANK1	ankyrin 1, erythrocytic																							*
51312	SLC25A37	solute carrier family 25, member 37																							*
535	ATP6V0A1	ATPase, H+ transporting, lysosomal V0 subunit a1																							*
6583	SLC22A4	solute carrier family 22 (organic cation/ergothioneine transporter), member 4																							*
7029	TFDP2	transcription factor Dp-2 (E2F dimerization partner 2)																							*
9258	MFHAS1	malignant fibrous histiocytoma amplified sequence 1																							*
51478	HSD17B7	hydroxysteroid (17-beta) dehydrogenase 7																								*			*
4047	LSS	lanosterol synthase (2,3-oxidosqualene-lanosterol cyclase)																								*
2775	GNAO1	guanine nucleotide binding protein (G protein), alpha activating activity polypeptide O																									*
487	ATP2A1	ATPase, Ca++ transporting, cardiac muscle, fast twitch 1																									*
6764	ST5	suppression of tumorigenicity 5																									*
7004	TEAD4	TEA domain family member 4																									*
28514	DLL1	delta-like 1 (Drosophila)																										*								*
1840	DTX1	deltex homolog 1 (Drosophila)																										*
23220	DTX4	deltex homolog 4 (Drosophila)																										*
259307	IL4I1	interleukin 4 induced 1																											*
58476	TP53INP2	tumor protein p53 inducible nuclear protein 2																											*
874	CBR3	carbonyl reductase 3																											*
6578	SLCO2A1	solute carrier organic anion transporter family, member 2A1																												*
9630	GNA14	guanine nucleotide binding protein (G protein), alpha 14																													*
22904	SBNO2	strawberry notch homolog 2 (Drosophila)																														*
57466	SCAF4	SR-related CTD-associated factor 4																														*
4824	NKX3-1	NK3 homeobox 1																															*
6722	SRF	serum response factor (c-fos serum response element-binding transcription factor)																															*
79689	STEAP4	STEAP family member 4																															*
2280	FKBP1A	FK506 binding protein 1A, 12kDa																																*
8828	NRP2	neuropilin 2																																	*
10020	GNE	glucosamine (UDP-N-acetyl)-2-epimerase/N-acetylmannosamine kinase																																				*
4524	MTHFR	methylenetetrahydrofolate reductase (NAD(P)H)																																					*
57118	CAMK1D	calcium/calmodulin-dependent protein kinase ID																																					*
7038	TG	thyroglobulin																																					*
55670	PEX26	peroxisomal biogenesis factor 26																																						*
9023	CH25H	cholesterol 25-hydroxylase																																						*
9420	CYP7B1	cytochrome P450, family 7, subfamily B, polypeptide 1																																						*
2319	FLOT2	flotillin 2																																							*
25	ABL1	c-abl oncogene 1, non-receptor tyrosine kinase																																								*
8318	CDC45	cell division cycle 45 homolog (S. cerevisiae)																																								*
5976	UPF1	UPF1 regulator of nonsense transcripts homolog (yeast)																																								*
