# Supplementary material for: MYR1-Dependent Effectors Are the Major Drivers of a Host Cell’s Early Response to Toxoplasma, Including Counteracting MYR1-Independent Effects
Source: mBio. 2018 Apr 3;9(2):e02401-17. doi: 10.1128/mBio.02401-17 (PMC5885026; doi:10.1128/mBio.02401-17)
Supplement: TABLE S5 [file mbo002183813st5.xlsx]

## Sheet: Table S5A
Table S5A:Genes expressed lower when infected with RH vs. mock infected
Entrez Gene Id	Gene Symbol	Gene Description	P53 PATHWAY	DNA REPAIR	APOPTOSIS	INTERFERON ALPHA RESPONSE	MYOGENESIS	REACTIVE OXIGEN SPECIES PATHWAY	UV RESPONSE DN	INTERFERON GAMMA RESPONSE	XENOBIOTIC METABOLISM	HEME METABOLISM	PEROXISOME	EPITHELIAL MESENCHYMAL TRANSITION	MITOTIC SPINDLE	IL6 JAK STAT3 SIGNALING	BILE ACID METABOLISM	ADIPOGENESIS	GLYCOLYSIS	KRAS SIGNALING DN	FATTY ACID METABOLISM	ESTROGEN RESPONSE EARLY	OXIDATIVE PHOSPHORYLATION	HEDGEHOG SIGNALING	COAGULATION	WNT BETA CATENIN SIGNALING	APICAL JUNCTION
203	AK1	adenylate kinase 1	*	*			*
7157	TP53	tumor protein p53	*	*																						*
100	ADA	adenosine deaminase	*	*
1643	DDB2	damage-specific DNA binding protein 2, 48kDa	*	*
7508	XPC	xeroderma pigmentosum, complementation group C	*	*
834	CASP1	caspase 1, apoptosis-related cysteine peptidase (interleukin 1, beta, convertase)	*		*	*				*
10628	TXNIP	thioredoxin interacting protein	*		*	*				*
3725	JUN	jun proto-oncogene	*		*									*		*
2232	FDXR	ferredoxin reductase	*		*												*
1649	DDIT3	DNA-damage-inducible transcript 3	*		*
2149	F2R	* factor II (thrombin) receptor	*		*
23654	PLXNB2	plexin B2	*				*
6281	S100A10	S100 calcium binding protein A10	*																		*
9314	KLF4	Kruppel-like factor 4 (gut)	*																			*
23479	ISCU	iron-sulfur cluster scaffold homolog (E. coli)	*																				*		*
4013	VWA5A	von Willebrand factor A domain containing 5A	*
975	CD81	CD81 molecule	*
1030	CDKN2B	cyclin-dependent kinase inhibitor 2B (p15, inhibits CDK4)	*
26471	NUPR1	nuclear protein, transcriptional regulator, 1	*
10608	MXD4	MAX dimerization protein 4	*
10614	HEXIM1	hexamethylene bis-acetamide inducible 1	*
10904	BLCAP	bladder cancer associated protein	*
1606	DGKA	diacylglycerol kinase, alpha 80kDa	*
22891	ZNF365	zinc finger protein 365	*
29946	SERTAD3	SERTA domain containing 3	*
30851	TAX1BP3	Tax1 (human T-cell leukemia virus type I) binding protein 3	*
55766	H2AFJ	H2A histone family, member J	*
64787	EPS8L2	EPS8-like 2	*
2068	ERCC2	excision repair cross-complementing rodent repair deficiency, complementation group 2		*				*
978	CDA	cytidine deaminase		*							*
6834	SURF1	surfeit 1		*																			*
155382	VPS37D	vacuolar protein sorting 37 homolog D (S. cerevisiae)		*
1716	DGUOK	deoxyguanosine kinase		*
27343	POLL	polymerase (DNA directed), lambda		*
3704	ITPA	inosine triphosphatase (nucleoside triphosphate pyrophosphatase)		*
4350	MPG	N-methylpurine-DNA glycosylase		*
4882	NPR2	natriuretic peptide receptor B/guanylate cyclase B (atrionatriuretic peptide receptor B)		*
51160	VPS28	vacuolar protein sorting 28 homolog (S. cerevisiae)		*
51292	GMPR2	guanosine monophosphate reductase 2		*
5438	POLR2I	polymerase (RNA) II (DNA directed) polypeptide I, 14.5kDa		*
57804	POLD4	polymerase (DNA-directed), delta 4		*
5893	RAD52	RAD52 homolog (S. cerevisiae)		*
6881	TAF10	TAF10 RNA polymerase II, TATA box binding protein (TBP)-associated factor, 30kDa		*
7084	TK2	thymidine kinase 2, mitochondrial		*
8086	AAAS	achalasia, adrenocortical insufficiency, alacrimia		*
2934	GSN	gelsolin			*		*								*										*
5159	PDGFRB	platelet-derived growth factor receptor, beta polypeptide			*				*					*
2064	ERBB2	v-erb-b2 erythroblastic leukemia viral oncogene homolog 2, neuro/glioblastoma derived oncogene homolog (avian)			*				*
4255	MGMT	O-6-methylguanine-DNA methyltransferase			*				*
3005	H1F0	H1 histone family, member 0			*							*
5526	PPP2R5B	protein phosphatase 2, regulatory subunit B', beta			*							*
51330	TNFRSF12A	tumor necrosis factor receptor superfamily, member 12A			*									*		*
7078	TIMP3	TIMP metallopeptidase inhibitor 3			*									*											*
3875	KRT18	keratin 18			*																	*
994	CDC25B	cell division cycle 25 homolog B (S. pombe)			*
3315	HSPB1	heat shock 27kDa protein 1			*
2876	GPX1	glutathione peroxidase 1			*
4000	LMNA	lamin A/C			*
8567	MADD	MAP-kinase activating death domain			*
6773	STAT2	signal transducer and activator of transcription 2, 113kDa				*				*						*
10379	IRF9	interferon regulatory factor 9				*				*						*
9246	UBE2L6	ubiquitin-conjugating enzyme E2L 6				*				*											*
4061	LY6E	lymphocyte antigen 6 complex, locus E				*				*
116071	BATF2	basic leucine zipper transcription factor, ATF-like 2				*				*
3431	SP110	SP110 nuclear body protein				*				*
3437	IFIT3	interferon-induced protein with tetratricopeptide repeats 3				*				*
6737	TRIM21	tripartite motif containing 21				*				*
79132	DHX58	DEXH (Asp-Glu-X-His) box polypeptide 58				*				*
2766	GMPR	guanosine monophosphate reductase				*
7318	UBA7	ubiquitin-like modifier activating enzyme 7				*
85363	TRIM5	tripartite motif containing 5				*
1728	NQO1	NAD(P)H dehydrogenase, quinone 1					*	*			*
1277	COL1A1	collagen, type I, alpha 1					*		*					*
3693	ITGB5	integrin, beta 5					*							*
274	BIN1	bridging integrator 1					*								*
10174	SORBS3	sorbin and SH3 domain containing 3					*																				*
10290	SPEG	SPEG complex locus					*																				*
140465	MYL6B	myosin, light chain 6B, alkali, smooth muscle and non-muscle					*
1410	CRYAB	crystallin, alpha B					*
1489	CTF1	cardiotrophin 1					*
1674	DES	desmin					*
2049	EPHB3	EPH receptor B3					*
23604	DAPK2	death-associated protein kinase 2					*
29895	MYLPF	myosin light chain, phosphorylatable, fast skeletal muscle					*
4209	MEF2D	myocyte enhancer factor 2D					*
5740	PTGIS	prostaglandin I2 (prostacyclin) synthase					*
816	CAMK2B	calcium/calmodulin-dependent protein kinase II beta					*
9463	PICK1	protein interacting with PRKCA 1					*
4720	NDUFS2	NADH dehydrogenase (ubiquinone) Fe-S protein 2, 49kDa (NADH-coenzyme Q reductase)						*															*
475	ATOX1	ATX1 antioxidant protein 1 homolog (yeast)						*
1032	CDKN2D	cyclin-dependent kinase inhibitor 2D (p19, inhibits CDK4)						*
10587	TXNRD2	thioredoxin reductase 2						*
2242	FES	feline sarcoma oncogene						*
2512	FTL	ferritin, light polypeptide						*
4155	MBP	myelin basic protein						*
5524	PPP2R4	protein phosphatase 2A activator, regulatory subunit 4						*
5054	SERPINE1	serpin peptidase inhibitor, clade E (nexin, plasminogen activator inhibitor type 1), member 1							*		*			*											*
5195	PEX14	peroxisomal biogenesis factor 14							*				*					*
1601	DAB2	disabled homolog 2, mitogen-responsive phosphoprotein (Drosophila)							*					*
5002	SLC22A18	solute carrier family 22, member 18							*								*
10370	CITED2	Cbp/p300-interacting transactivator, with Glu/Asp-rich carboxy-terminal domain, 2							*										*
4088	SMAD3	SMAD family member 3							*
3397	ID1	inhibitor of DNA binding 1, dominant negative helix-loop-helix protein							*
10401	PIAS3	protein inhibitor of activated STAT, 3							*
1628	DBP	D site of albumin promoter (albumin D-box) binding protein							*
2535	FZD2	frizzled family receptor 2							*
5607	MAP2K5	mitogen-activated protein kinase kinase 5							*
7048	TGFBR2	transforming growth factor, beta receptor II (70/80kDa)							*
9961	MVP	major vault protein								*			*
4615	MYD88	myeloid differentiation primary response gene (88)								*						*
5371	PML	promyelocytic leukemia								*														*
1240	CMKLR1	chemokine-like receptor 1								*
196410	METTL7B	methyltransferase like 7B								*
3695	ITGB7	integrin, beta 7								*
4600	MX2	myxovirus (influenza virus) resistance 2 (mouse)								*
84166	NLRC5	NLR family, CARD domain containing 5								*
1891	ECH1	enoyl CoA hydratase 1, peroxisomal									*		*					*			*		*
9564	BCAR1	breast cancer anti-estrogen resistance 1									*				*
54677	CROT	carnitine O-octanoyltransferase									*						*
2184	FAH	fumarylacetoacetate hydrolase (fumarylacetoacetase)									*							*
8309	ACOX2	acyl-CoA oxidase 2, branched chain									*														*
3728	JUP	junction plakoglobin									*																*
6533	SLC6A6	solute carrier family 6 (neurotransmitter transporter, taurine), member 6									*
23564	DDAH2	dimethylarginine dimethylaminohydrolase 2									*
2937	GSS	glutathione synthetase									*
2948	GSTM4	glutathione S-transferase mu 4									*
2953	GSTT2	glutathione S-transferase theta 2									*
29950	SERTAD1	SERTA domain containing 1									*
435	ASL	argininosuccinate lyase									*
53	ACP2	acid phosphatase 2, lysosomal									*
65018	PINK1	PTEN induced putative kinase 1									*
84913	ATOH8	atonal homolog 8 (Drosophila)									*
10058	ABCB6	ATP-binding cassette, sub-family B (MDR/TAP), member 6										*							*
25796	PGLS	6-phosphogluconolactonase										*							*
54855	FAM46C	family with sequence similarity 46, member C										*								*
7389	UROD	uroporphyrinogen decarboxylase										*									*
7390	UROS	uroporphyrinogen III synthase										*									*
10098	TSPAN5	tetraspanin 5										*
10841	FTCD	formiminotransferase cyclodeaminase										*
114625	ERMAP	erythroblast membrane-associated protein (Scianna blood group)										*
115201	ATG4A	ATG4 autophagy related 4 homolog A (S. cerevisiae)										*
2038	EPB42	erythrocyte membrane protein band 4.2										*
2057	EPOR	erythropoietin receptor										*
220972	2018-03-08	membrane-associated ring finger (C3HC4) 8										*
51257	2018-03-02	membrane-associated ring finger (C3HC4) 2										*
54	ACP5	acid phosphatase 5, tartrate resistant										*
5498	PPOX	protoporphyrinogen oxidase										*
80344	DCAF11	DDB1 and CUL4 associated factor 11										*
373156	GSTK1	glutathione S-transferase kappa 1											*				*
5190	PEX6	peroxisomal biogenesis factor 6											*				*
80270	HSD3B7	hydroxy-delta-5-steroid dehydrogenase, 3 beta- and steroid delta-isomerase 7											*				*
10005	ACOT8	acyl-CoA thioesterase 8											*								*
3155	HMGCL	3-hydroxymethyl-3-methylglutaryl-CoA lyase											*								*
1382	CRABP2	cellular retinoic acid binding protein 2											*
23457	ABCB9	ATP-binding cassette, sub-family B (MDR/TAP), member 9											*
51024	FIS1	fission 1 (mitochondrial outer membrane) homolog (S. cerevisiae)											*
8799	PEX11B	peroxisomal biogenesis factor 11 beta											*
1311	COMP	cartilage oligomeric matrix protein												*											*
5654	HTRA1	HtrA serine peptidase 1												*											*
22943	DKK1	dickkopf homolog 1 (Xenopus laevis)												*												*
1490	CTGF	connective tissue growth factor												*
2619	GAS1	growth arrest-specific 1												*
2014	EMP3	epithelial membrane protein 3												*
3678	ITGA5	integrin, alpha 5 (fibronectin receptor, alpha polypeptide)												*
4016	LOXL1	lysyl oxidase-like 1												*
11346	SYNPO	synaptopodin													*					*
6624	FSCN1	fascin homolog 1, actin-bundling protein (Strongylocentrotus purpuratus)													*												*
3835	KIF22	kinesin family member 22													*
4926	NUMA1	nuclear mitotic apparatus protein 1													*
10801	2018-09-09	septin 9													*
116840	CNTROB	centrobin, centrosomal BRCA2 interacting protein													*
23580	CDC42EP4	CDC42 effector protein (Rho GTPase binding) 4													*
3797	KIF3C	kinesin family member 3C													*
55755	CDK5RAP2	CDK5 regulatory subunit associated protein 2													*
5829	PXN	paxillin													*
80119	PIF1	PIF1 5'-to-3' DNA helicase homolog (S. cerevisiae)													*
9266	CYTH2	cytohesin 2													*
10456	HAX1	HCLS1 associated protein X-1														*			*
1438	CSF2RA	colony stimulating factor 2 receptor, alpha, low-affinity (granulocyte-macrophage)														*
56034	PDGFC	platelet derived growth factor C														*
94	ACVRL1	activin A receptor type II-like 1														*
8412	BCAR3	breast cancer anti-estrogen resistance 3															*
10998	SLC27A5	solute carrier family 27 (fatty acid transporter), member 5															*
8435	SOAT2	sterol O-acyltransferase 2															*
92960	PEX11G	peroxisomal biogenesis factor 11 gamma															*
3421	IDH3G	isocitrate dehydrogenase 3 (NAD+) gamma																*			*		*
1376	CPT2	carnitine palmitoyltransferase 2																*			*
593	BCKDHA	branched chain keto acid dehydrogenase E1, alpha polypeptide																*					*
7263	TST	thiosulfate sulfurtransferase (rhodanese)																*
901	CCNG2	cyclin G2																*
11194	ABCB8	ATP-binding cassette, sub-family B (MDR/TAP), member 8																*
134147	CMBL	carboxymethylenebutenolidase homolog (Pseudomonas)																*
376497	SLC27A1	solute carrier family 27 (fatty acid transporter), member 1																*
7423	VEGFB	vascular endothelial growth factor B																*
84173	ELMOD3	ELMO/CED-12 domain containing 3																*
84274	COQ5	coenzyme Q5 homolog, methyltransferase (S. cerevisiae)																*
726	CAPN5	calpain 5																	*						*
9672	SDC3	syndecan 3																	*								*
11285	B4GALT7	xylosylprotein beta 1,4-galactosyltransferase, polypeptide 7 (galactosyltransferase I)																	*
29926	GMPPA	GDP-mannose pyrophosphorylase A																	*
4351	MPI	mannose phosphate isomerase																	*
54480	CHPF2	chondroitin polymerizing factor 2																	*
56052	ALG1	asparagine-linked glycosylation 1, beta-1,4-mannosyltransferase homolog (S. cerevisiae)																	*
5834	PYGB	phosphorylase, glycogen; brain																	*
79586	CHPF	chondroitin polymerizing factor																	*
8996	NOL3	nucleolar protein 3 (apoptosis repressor with CARD domain)																	*
3955	LFNG	LFNG O-fucosylpeptide 3-beta-N-acetylglucosaminyltransferase																		*
29903	CCDC106	coiled-coil domain containing 106																		*
3750	KCND1	potassium voltage-gated channel, Shal-related subfamily, member 1																		*
4439	MSH5	mutS homolog 5 (E. coli)																		*
4524	MTHFR	methylenetetrahydrofolate reductase (NAD(P)H)																		*
51226	COPZ2	coatomer protein complex, subunit zeta 2																		*
5158	PDE6B	phosphodiesterase 6B, cGMP-specific, rod, beta																		*
5164	PDK2	pyruvate dehydrogenase kinase, isozyme 2																		*
55258	THNSL2	threonine synthase-like 2 (S. cerevisiae)																		*
55315	SLC29A3	solute carrier family 29 (nucleoside transporters), member 3																		*
56848	SPHK2	sphingosine kinase 2																		*
9992	KCNE2	potassium voltage-gated channel, Isk-related family, member 2																		*
5162	PDHB	pyruvate dehydrogenase (lipoamide) beta																			*		*
11185	INMT	indolethylamine N-methyltransferase																			*
4913	NTHL1	nth endonuclease III-like 1 (E. coli)																			*
3880	KRT19	keratin 19																				*
221	ALDH3B1	aldehyde dehydrogenase 3 family, member B1																				*
399665	FAM102A	family with sequence similarity 102, member A																				*
56603	CYP26B1	cytochrome P450, family 26, subfamily B, polypeptide 1																				*
8416	ANXA9	annexin A9																				*
3856	KRT8	keratin 8																				*
23030	KDM4B	lysine (K)-specific demethylase 4B																				*
29984	RHOD	ras homolog gene family, member D																				*
55793	FAM63A	family with sequence similarity 63, member A																				*
60598	KCNK15	potassium channel, subfamily K, member 15																				*
9467	SH3BP5	SH3-domain binding protein 5 (BTK-associated)																				*
1355	COX15	COX15 homolog, cytochrome c oxidase assembly protein (yeast)																					*
374291	NDUFS7	NADH dehydrogenase (ubiquinone) Fe-S protein 7, 20kDa (NADH-coenzyme Q reductase)																					*
4696	NDUFA3	NADH dehydrogenase (ubiquinone) 1 alpha subcomplex, 3, 9kDa																					*
4723	NDUFV1	NADH dehydrogenase (ubiquinone) flavoprotein 1, 51kDa																					*
4728	NDUFS8	NADH dehydrogenase (ubiquinone) Fe-S protein 8, 23kDa (NADH-coenzyme Q reductase)																					*
788	SLC25A20	solute carrier family 25 (carnitine/acylcarnitine translocase), member 20																					*
5727	PTCH1	patched 1																						*		*
1808	DPYSL2	dihydropyrimidinase-like 2																						*
8861	LDB1	LIM domain binding 1																						*
9289	GPR56	G protein-coupled receptor 56																						*
1397	CRIP2	cysteine-rich protein 2																							*
22921	MSRB2	methionine sulfoxide reductase B2																							*
10023	FRAT1	frequently rearranged in advanced T-cell lymphomas																								*
81029	WNT5B	wingless-type MMTV integration site family, member 5B																								*
51754	TMEM8B	transmembrane protein 8B																									*
1265	CNN2	calponin 2																									*
1364	CLDN4	claudin 4																									*
3675	ITGA3	integrin, alpha 3 (antigen CD49C, alpha 3 subunit of VLA-3 receptor)																									*
5089	PBX2	pre-B-cell leukemia homeobox 2																									*
5880	RAC2	ras-related C3 botulinum toxin substrate 2 (rho family, small GTP binding protein Rac2)																									*
6237	RRAS	related RAS viral (r-ras) oncogene homolog																									*

## Sheet: Table S5B
Table S5B:Genes expressed lower when infected with ∆myr1 vs. mock infected
Entrez Gene Id	Gene Symbol	Gene Description	MYOGENESIS	P53 PATHWAY	KRAS SIGNALING DN	ESTROGEN RESPONSE LATE	UV RESPONSE DN	APOPTOSIS	ESTROGEN RESPONSE EARLY	G2M CHECKPOINT	HYPOXIA	XENOBIOTIC METABOLISM	TGF BETA SIGNALING	NOTCH SIGNALING	APICAL JUNCTION	COAGULATION	APICAL SURFACE	EPITHELIAL MESENCHYMAL TRANSITION	HEDGEHOG SIGNALING	WNT BETA CATENIN SIGNALING	GLYCOLYSIS	KRAS SIGNALING UP
1277	COL1A1	collagen, type I, alpha 1	*				*											*
2065	ERBB3	v-erb-b2 erythroblastic leukemia viral oncogene homolog 3 (avian)	*					*
8614	STC2	stanniocalcin 2	*						*		*										*
5507	PPP1R3C	protein phosphatase 1, regulatory subunit 3C	*								*
5091	PC	pyruvate carboxylase	*									*									*
10290	SPEG	SPEG complex locus	*												*
11156	PTP4A3	protein tyrosine phosphatase type IVA, member 3	*
140465	MYL6B	myosin, light chain 6B, alkali, smooth muscle and non-muscle	*
1489	CTF1	cardiotrophin 1	*
2049	EPHB3	EPH receptor B3	*
23604	DAPK2	death-associated protein kinase 2	*
5348	FXYD1	FXYD domain containing ion transport regulator 1	*
5740	PTGIS	prostaglandin I2 (prostacyclin) synthase	*
816	CAMK2B	calcium/calmodulin-dependent protein kinase II beta	*
9314	KLF4	Kruppel-like factor 4 (gut)		*		*			*													*
1649	DDIT3	DNA-damage-inducible transcript 3		*				*			*
2149	F2R	coagulation factor II (thrombin) receptor		*				*
10628	TXNIP	thioredoxin interacting protein		*				*
3625	INHBB	inhibin, beta B		*					*
10458	BAIAP2	BAI1-associated protein 2		*											*
23479	ISCU	iron-sulfur cluster scaffold homolog (E. coli)		*												*
3714	JAG2	jagged 2		*																*
4013	VWA5A	von Willebrand factor A domain containing 5A		*																		*
5154	PDGFA	platelet-derived growth factor alpha polypeptide		*
7508	XPC	xeroderma pigmentosum, complementation group C		*
10614	HEXIM1	hexamethylene bis-acetamide inducible 1		*
50619	DEF6	differentially expressed in FDCP 6 homolog (mouse)		*
55367	PIDD	p53-induced death domain protein		*
3955	LFNG	LFNG O-fucosylpeptide 3-beta-N-acetylglucosaminyltransferase			*									*
3291	HSD11B2	hydroxysteroid (11-beta) dehydrogenase 2			*
6474	SHOX2	short stature homeobox 2			*
54855	FAM46C	family with sequence similarity 46, member C			*
29903	CCDC106	coiled-coil domain containing 106			*
4439	MSH5	mutS homolog 5 (E. coli)			*
4908	NTF3	neurotrophin 3			*
5158	PDE6B	phosphodiesterase 6B, cGMP-specific, rod, beta			*
5164	PDK2	pyruvate dehydrogenase kinase, isozyme 2			*
55258	THNSL2	threonine synthase-like 2 (S. cerevisiae)			*
7068	THRB	thyroid hormone receptor, beta (erythroblastic leukemia viral (v-erb-a) oncogene homolog 2, avian)			*
9992	KCNE2	potassium voltage-gated channel, Isk-related family, member 2			*
595	CCND1	cyclin D1				*		*	*	*				*
8839	WISP2	WNT1 inducible signaling pathway protein 2				*			*		*
3880	KRT19	keratin 19				*			*
990	CDC6	cell division cycle 6 homolog (S. cerevisiae)				*				*
51659	GINS2	GINS complex subunit 2 (Psf2 homolog)				*				*
8309	ACOX2	acyl-CoA oxidase 2, branched chain				*						*				*
10535	RNASEH2A	ribonuclease H2, subunit A				*
51083	GAL	galanin prepropeptide				*
2030	SLC29A1	solute carrier family 29 (nucleoside transporters), member 1				*
11187	PKP3	plakophilin 3				*
5159	PDGFRB	platelet-derived growth factor receptor, beta polypeptide					*	*										*
4088	SMAD3	SMAD family member 3					*			*			*
10370	CITED2	Cbp/p300-interacting transactivator, with Glu/Asp-rich carboxy-terminal domain, 2					*				*										*
3397	ID1	inhibitor of DNA binding 1, dominant negative helix-loop-helix protein					*						*
5468	PPARG	peroxisome proliferator-activated receptor gamma					*
1628	DBP	D site of albumin promoter (albumin D-box) binding protein					*
2535	FZD2	frizzled family receptor 2					*
3815	KIT	v-kit Hardy-Zuckerman 4 feline sarcoma viral oncogene homolog					*
5914	RARA	retinoic acid receptor, alpha						*	*
7078	TIMP3	TIMP metallopeptidase inhibitor 3						*								*		*
10017	BCL2L10	BCL2-like 10 (apoptosis facilitator)						*
29984	RHOD	ras homolog gene family, member D							*
79754	ASB13	ankyrin repeat and SOCS box containing 13							*
9467	SH3BP5	SH3-domain binding protein 5 (BTK-associated)							*
1946	EFNA5	ephrin-A5								*							*
4171	MCM2	minichromosome maintenance complex component 2								*
3159	HMGA1	high mobility group AT-hook 1								*
1870	E2F2	E2F transcription factor 2								*
10293	TRAIP	TRAF interacting protein								*
3226	HOXC10	homeobox C10								*
3484	IGFBP1	insulin-like growth factor binding protein 1									*	*
1028	CDKN1C	cyclin-dependent kinase inhibitor 1C (p57, Kip2)									*		*
9672	SDC3	syndecan 3									*				*						*
1490	CTGF	connective tissue growth factor									*							*
56925	LXN	latexin									*
978	CDA	cytidine deaminase										*
3931	LCAT	lecithin-cholesterol acyltransferase										*
51380	CSAD	cysteine sulfinic acid decarboxylase										*
53	ACP2	acid phosphatase 2, lysosomal										*
57406	ABHD6	abhydrolase domain containing 6										*
7498	XDH	xanthine dehydrogenase										*
84913	ATOH8	atonal homolog 8 (Drosophila)										*
8412	BCAR3	breast cancer anti-estrogen resistance 3											*
4091	SMAD6	SMAD family member 6											*
8321	FZD1	frizzled family receptor 1												*						*
8324	FZD7	frizzled family receptor 7												*
357	SHROOM2	shroom family member 2													*		*
1364	CLDN4	claudin 4													*
2318	FLNC	filamin C, gamma													*
3675	ITGA3	integrin, alpha 3 (antigen CD49C, alpha 3 subunit of VLA-3 receptor)													*
5089	PBX2	pre-B-cell leukemia homeobox 2													*
5880	RAC2	ras-related C3 botulinum toxin substrate 2 (rho family, small GTP binding protein Rac2)													*
1311	COMP	cartilage oligomeric matrix protein														*		*
726	CAPN5	calpain 5														*					*
1397	CRIP2	cysteine-rich protein 2														*
4485	MST1	macrophage stimulating 1 (hepatocyte growth factor-like)														*
2619	GAS1	growth arrest-specific 1															*	*
146760	RTN4RL1	reticulon 4 receptor-like 1															*
22943	DKK1	dickkopf homolog 1 (Xenopus laevis)																*		*
9244	CRLF1	cytokine receptor-like factor 1																*
1400	CRMP1	collapsin response mediator protein 1																	*
8861	LDB1	LIM domain binding 1																	*
9289	GPR56	G protein-coupled receptor 56																	*
501	ALDH7A1	aldehyde dehydrogenase 7 family, member A1																			*
8996	NOL3	nucleolar protein 3 (apoptosis repressor with CARD domain)																			*
2150	F2RL1	coagulation factor II (thrombin) receptor-like 1																				*
28951	TRIB2	tribbles homolog 2 (Drosophila)																				*
3783	KCNN4	potassium intermediate/small conductance calcium-activated channel, subfamily N, member 4																				*
57332	CBX8	chromobox homolog 8																				*
7851	MALL	mal, T-cell differentiation protein-like																				*
