# Supplementary material for: MYR1-Dependent Effectors Are the Major Drivers of a Host Cell’s Early Response to Toxoplasma, Including Counteracting MYR1-Independent Effects
Source: mBio. 2018 Apr 3;9(2):e02401-17. doi: 10.1128/mBio.02401-17 (PMC5885026; doi:10.1128/mBio.02401-17)
Supplement: TABLE S6 [file mbo002183813st6.xlsx]

## Sheet: Table S6A
Table S6A: Genes expressed highier when infected with RH vs infected with ∆myr1 parasites.
Entrez Gene Id	Gene Symbol	Gene Description	E2F TARGETS	G2M CHECKPOINT	UV RESPONSE UP	ESTROGEN RESPONSE LATE	ESTROGEN RESPONSE EARLY	MYC TARGETS V1	TNFA SIGNALING VIA NFKB	MTORC1 SIGNALING	P53 PATHWAY	GLYCOLYSIS	MYC TARGETS V2	WNT BETA CATENIN SIGNALING	DNA REPAIR	HYPOXIA	IL2 STAT5 SIGNALING	KRAS SIGNALING DN	HEME METABOLISM	APOPTOSIS	PEROXISOME	UNFOLDED PROTEIN RESPONSE	NOTCH SIGNALING	EPITHELIAL MESENCHYMAL TRANSITION	MITOTIC SPINDLE	ADIPOGENESIS	KRAS SIGNALING UP	FATTY ACID METABOLISM	CHOLESTEROL HOMEOSTASIS	UV RESPONSE DN	APICAL JUNCTION	INFLAMMATORY RESPONSE	XENOBIOTIC METABOLISM	APICAL SURFACE	PI3K AKT MTOR SIGNALING	ANGIOGENESIS	ANDROGEN RESPONSE	PANCREAS BETA CELLS	MYOGENESIS
3014	H2AFX	H2A histone family, member X	*	*	*																	*
4171	MCM2	minichromosome maintenance complex component 2	*	*				*		*
9221	NOLC1	nucleolar and coiled-body phosphoprotein 1	*	*				*					*									*
4174	MCM5	minichromosome maintenance complex component 5	*	*				*					*
3015	H2AFZ	H2A histone family, member Z	*	*				*																				*
3184	HNRNPD	heterogeneous nuclear ribonucleoprotein D (AU-rich element RNA binding protein 1, 37kDa)	*	*				*
4175	MCM6	minichromosome maintenance complex component 6	*	*				*
6427	SRSF2	serine/arginine-rich splicing factor 2	*	*				*
993	CDC25A	cell division cycle 25 homolog A (S. pombe)	*	*						*
3925	STMN1	stathmin 1	*	*								*
4678	NASP	nuclear autoantigenic sperm protein (histone-binding)	*	*								*
23649	POLA2	polymerase (DNA directed), alpha 2 (70kD subunit)	*	*											*
6118	RPA2	replication protein A2, 32kDa	*	*											*
580	BARD1	BRCA1 associated RING domain 1	*	*														*
4001	LMNB1	lamin B1	*	*																					*
1031	CDKN2C	cyclin-dependent kinase inhibitor 2C (p18, inhibits CDK4)	*	*																						*
2146	EZH2	enhancer of zeste homolog 2 (Drosophila)	*	*
1111	CHEK1	CHK1 checkpoint homolog (S. pombe)	*	*
1164	CKS2	CDC28 protein kinase regulatory subunit 2	*	*
23594	ORC6	origin recognition complex, subunit 6	*	*
27338	UBE2S	ubiquitin-conjugating enzyme E2S	*	*
3149	HMGB3	high mobility group box 3	*	*
4172	MCM3	minichromosome maintenance complex component 3	*	*
4605	MYBL2	v-myb myeloblastosis viral oncogene homolog (avian)-like 2	*	*
5426	POLE	polymerase (DNA directed), epsilon	*	*
7112	TMPO	thymopoietin	*	*
898	CCNE1	cyclin E1	*		*												*
4173	MCM4	minichromosome maintenance complex component 4	*					*		*			*
5111	PCNA	proliferating cell nuclear antigen	*					*			*				*
10528	NOP56	NOP56 ribonucleoprotein homolog (yeast)	*					*					*									*
5036	PA2G4	proliferation-associated 2G4, 38kDa	*					*					*																								*
4176	MCM7	minichromosome maintenance complex component 7	*					*																*
5902	RANBP1	RAN binding protein 1	*					*
7374	UNG	uracil-DNA glycosylase	*							*			*
6117	RPA1	replication protein A1, 70kDa	*							*
6241	RRM2	ribonucleotide reductase M2	*							*
5631	PRPS1	phosphoribosyl pyrophosphate synthetase 1	*									*
79077	DCTPP1	dCTP pyrophosphatase 1	*										*
10714	POLD3	polymerase (DNA-directed), delta 3, accessory subunit	*												*
3978	LIG1	ligase I, DNA, ATP-dependent	*												*
5424	POLD1	polymerase (DNA directed), delta 1, catalytic subunit 125kDa	*												*
5982	RFC2	replication factor C (activator 1) 2, 40kDa	*												*
7465	WEE1	WEE1 homolog (S. pombe)	*																	*
4436	MSH2	mutS homolog 2, colon cancer, nonpolyposis type 1 (E. coli)	*																		*
10248	POP7	processing of precursor 7, ribonuclease P/MRP subunit (S. cerevisiae)	*
10606	PAICS	phosphoribosylaminoimidazole carboxylase, phosphoribosylaminoimidazole succinocarboxamide synthetase	*
1786	DNMT1	DNA (cytosine-5-)-methyltransferase 1	*
29089	UBE2T	ubiquitin-conjugating enzyme E2T (putative)	*
29893	PSMC3IP	PSMC3 interacting protein	*
29980	DONSON	downstream neighbor of SON	*
3070	HELLS	helicase, lymphoid-specific	*
5395	PMS2	PMS2 postmeiotic segregation increased 2 (S. cerevisiae)	*
54962	TIPIN	TIMELESS interacting protein	*
55148	UBR7	ubiquitin protein ligase E3 component n-recognin 7 (putative)	*
55723	ASF1B	ASF1 anti-silencing function 1 homolog B (S. cerevisiae)	*
5931	RBBP7	retinoblastoma binding protein 7	*
64785	GINS3	GINS complex subunit 3 (Psf3 homolog)	*
64858	DCLRE1B	DNA cross-link repair 1B	*
6941	TCF19	transcription factor 19	*
7884	SLBP	stem-loop binding protein	*
79019	CENPM	centromere protein M	*
8914	TIMELESS	timeless homolog (Drosophila)	*
9125	RQCD1	RCD1 required for cell differentiation1 homolog (S. pombe)	*
9837	GINS1	GINS complex subunit 1 (Psf1 homolog)	*
990	CDC6	cell division cycle 6 homolog (S. cerevisiae)		*		*											*
51659	GINS2	GINS complex subunit 2 (Psf2 homolog)		*		*
4953	ODC1	ornithine decarboxylase 1		*				*									*											*
3837	KPNB1	karyopherin (importin) beta 1		*				*
7027	TFDP1	transcription factor Dp-1		*				*
899	CCNF	cyclin F		*						*
7371	UCK2	uridine-cytidine kinase 2		*													*
1870	E2F2	E2F transcription factor 2		*															*
1736	DKC1	dyskeratosis congenita 1, dyskerin		*																		*
387893	SETD8	SET domain containing (lysine methyltransferase) 8		*																								*
22809	ATF5	activating transcription factor 5		*																									*
6541	SLC7A1	solute carrier family 7 (cationic amino acid transporter, y+ system), member 1		*																										*		*
1946	EFNA5	ephrin-A5		*																														*
1869	E2F1	E2F transcription factor 1		*																															*
7090	TLE3	transducin-like enhancer of split 3 (E(sp1) homolog, Drosophila)		*
10036	CHAF1A	chromatin assembly factor 1, subunit A (p150)		*
10951	CBX1	chromobox homolog 1		*
2176	FANCC	Fanconi anemia, complementation group C		*
4691	NCL	nucleolin		*
7468	WHSC1	Wolf-Hirschhorn syndrome candidate 1		*
2353	FOS	FBJ murine osteosarcoma viral oncogene homolog			*	*	*		*		*					*
2288	FKBP4	FK506 binding protein 4, 59kDa			*	*	*					*
10439	OLFM1	olfactomedin 1			*	*	*
27295	PDLIM3	PDZ and LIM domain 3			*	*	*
10950	BTG3	BTG family, member 3			*	*			*											*
51083	GAL	galanin prepropeptide			*	*
1017	CDK2	cyclin-dependent kinase 2			*			*												*															*
54107	POLE3	polymerase (DNA directed), epsilon 3 (p17 subunit)			*			*
650	BMP2	bone morphogenetic protein 2			*				*		*						*			*							*
388	RHOB	ras homolog gene family, member B			*				*								*			*				*
2354	FOSB	FBJ murine osteosarcoma viral oncogene homolog B			*				*
3164	NR4A1	nuclear receptor subfamily 4, group A, member 1			*				*
896	CCND3	cyclin D3			*						*						*		*																		*
7062	TCHH	trichohyalin			*						*
2026	ENO2	enolase 2 (gamma, neuronal)			*							*				*				*				*				*
2237	FEN1	flap structure-specific endonuclease 1			*										*
5437	POLR2H	polymerase (RNA) II (DNA directed) polypeptide H			*										*
1280	COL2A1	collagen, type II, alpha 1			*													*
6474	SHOX2	short stature homeobox 2			*													*
10018	BCL2L11	BCL2-like 11 (apoptosis facilitator)			*															*					*
291	SLC25A4	solute carrier family 25 (mitochondrial carrier; adenine nucleotide translocator), member 4			*																*
4487	MSX1	msh homeobox 1			*																			*												*
1119	CHKA	choline kinase alpha			*																								*
10038	PARP2	poly (ADP-ribose) polymerase 2			*
1138	CHRNA5	cholinergic receptor, nicotinic, alpha 5			*
1875	E2F5	E2F transcription factor 5, p130-binding			*
409	ARRB2	arrestin, beta 2			*
4885	NPTX2	neuronal pentraxin II			*
7301	TYRO3	TYRO3 protein tyrosine kinase			*
9355	LHX2	LIM homeobox 2			*
9314	KLF4	Kruppel-like factor 4 (gut)				*	*		*		*																*
1960	EGR3	early growth response 3				*	*		*											*
374	AREG	amphiregulin				*	*		*															*
6509	SLC1A4	solute carrier family 1 (glutamate/neutral amino acid transporter), member 4				*	*			*												*
9368	SLC9A3R1	solute carrier family 9 (sodium/hydrogen exchanger), member 3 regulator 1				*	*			*
10140	TOB1	transducer of ERBB2, 1				*	*				*															*
596	BCL2	B-cell CLL/lymphoma 2				*	*									*	*
949	SCARB1	scavenger receptor class B, member 1				*	*									*										*
2289	FKBP5	FK506 binding protein 5				*	*																														*
55540	IL17RB	interleukin 17 receptor B				*	*
23596	OPN3	opsin 3				*	*
29107	NXT1	NTF2-like export factor 1				*	*
403	ARL3	ADP-ribosylation factor-like 3				*	*
8645	KCNK5	potassium channel, subfamily K, member 5				*	*
1844	DUSP2	dual specificity phosphatase 2				*			*				*
3398	ID2	inhibitor of DNA binding 2, dominant negative helix-loop-helix protein				*			*															*			*						*
2261	FGFR3	fibroblast growth factor receptor 3				*												*
2171	FABP5	fatty acid binding protein 5 (psoriasis-associated)				*																							*
1152	CKB	creatine kinase, brain				*																																	*
2030	SLC29A1	solute carrier family 29 (nucleoside transporters), member 1				*
3613	IMPA2	inositol(myo)-1(or 4)-monophosphatase 2				*
3993	LLGL2	lethal giant larvae homolog 2 (Drosophila)				*
51599	LSR	lipolysis stimulated lipoprotein receptor				*
7517	XRCC3	X-ray repair complementing defective repair in Chinese hamster cells 3				*
3625	INHBB	inhibin, beta B					*				*
26018	LRIG1	leucine-rich repeats and immunoglobulin-like domains 1					*										*
23052	ENDOD1	endonuclease domain containing 1					*												*
2194	FASN	fatty acid synthase					*																					*	*
107	ADCY1	adenylate cyclase 1 (brain)					*
60436	TGIF2	TGFB-induced factor homeobox 2					*
64919	BCL11B	B-cell CLL/lymphoma 11B (zinc finger protein)					*
8165	AKAP1	A kinase (PRKA) anchor protein 1					*
81875	ISG20L2	interferon stimulated exonuclease gene 20kDa-like 2					*
84187	TMEM164	transmembrane protein 164					*
91683	SYT12	synaptotagmin XII					*
9467	SH3BP5	SH3-domain binding protein 5 (BTK-associated)					*
9846	GAB2	GRB2-associated binding protein 2					*
3939	LDHA	lactate dehydrogenase A						*		*		*				*												*
7298	TYMS	thymidylate synthetase						*							*
7555	CNBP	CCHC-type zinc finger, nucleic acid binding protein						*													*
328	APEX1	APEX nuclease (multifunctional DNA repair enzyme) 1						*																				*
10155	TRIM28	tripartite motif containing 28						*
10576	CCT2	chaperonin containing TCP1, subunit 2 (beta)						*
2091	FBL	fibrillarin						*
5496	PPM1G	protein phosphatase, Mg2+/Mn2+ dependent, 1G						*
5634	PRPS2	phosphoribosyl pyrophosphate synthetase 2						*
56910	STARD7	StAR-related lipid transfer (START) domain containing 7						*
6418	SET	SET nuclear oncogene						*
6432	SRSF7	serine/arginine-rich splicing factor 7						*
8761	PABPC4	poly(A) binding protein, cytoplasmic 4 (inducible form)						*
1839	HBEGF	heparin-binding EGF-like growth factor							*		*																*					*							*
127544	RNF19B	ring finger protein 19B							*		*
6385	SDC4	syndecan 4							*							*								*
1843	DUSP1	dual specificity phosphatase 1							*							*														*
7185	TRAF1	TNF receptor-associated factor 1							*								*										*				*
9308	CD83	CD83 molecule							*								*
4929	NR4A2	nuclear receptor subfamily 4, group A, member 2							*									*
8303	SNN	stannin							*									*
2669	GEM	GTP binding protein overexpressed in skeletal muscle							*															*
23308	ICOSLG	inducible T-cell co-stimulator ligand							*																							*
5734	PTGER4	prostaglandin E receptor 4 (subtype EP4)							*																							*
10938	EHD1	EH-domain containing 1							*
1847	DUSP5	dual specificity phosphatase 5							*
10365	KLF2	Kruppel-like factor 2 (lung)							*
150094	SIK1	salt-inducible kinase 1							*
1846	DUSP4	dual specificity phosphatase 4							*
23529	CLCF1	cardiotrophin-like cytokine factor 1							*
5187	PER1	period homolog 1 (Drosophila)							*
8013	NR4A3	nuclear receptor subfamily 4, group A, member 3							*
7852	CXCR4	chemokine (C-X-C motif) receptor 4								*		*				*											*								*
27346	TMEM97	transmembrane protein 97								*			*																*				*
6510	SLC1A5	solute carrier family 1 (neutral amino acid transporter), member 5								*							*									*							*
8833	GMPS	guanine monphosphate synthetase								*									*
3992	FADS1	fatty acid desaturase 1								*											*																*
8503	PIK3R3	phosphoinositide-3-kinase, regulatory subunit 3 (gamma)								*																				*	*				*
4793	NFKBIB	nuclear factor of kappa light polypeptide gene enhancer in B-cells inhibitor, beta								*																									*
8624	PSMG1	proteasome (prosome, macropain) assembly chaperone 1								*
7296	TXNRD1	thioredoxin reductase 1								*
4074	M6PR	mannose-6-phosphate receptor (cation dependent)								*
23062	GGA2	golgi-associated, gamma adaptin ear containing, ARF binding protein 2								*
27101	CACYBP	calcyclin binding protein								*
6715	SRD5A1	steroid-5-alpha-reductase, alpha polypeptide 1 (3-oxo-5 alpha-steroid delta 4-dehydrogenase alpha 1)								*
4851	NOTCH1	notch 1									*			*									*																*
3714	JAG2	jagged 2									*			*																						*
10458	BAIAP2	BAI1-associated protein 2									*																				*
5154	PDGFA	platelet-derived growth factor alpha polypeptide									*																									*
8851	CDK5R1	cyclin-dependent kinase 5, regulatory subunit 1 (p35)									*
1050	CEBPA	CCAAT/enhancer binding protein (C/EBP), alpha									*
26207	PITPNC1	phosphatidylinositol transfer protein, cytoplasmic 1									*
50619	DEF6	differentially expressed in FDCP 6 homolog (mouse)									*
51768	TM7SF3	transmembrane 7 superfamily member 3									*
55367	PIDD	p53-induced death domain protein									*
5883	RAD9A	RAD9 homolog A (S. pombe)									*
5900	RALGDS	ral guanine nucleotide dissociation stimulator									*
9618	TRAF4	TNF receptor-associated factor 4									*
839	CASP6	caspase 6, apoptosis-related cysteine peptidase										*				*				*													*
136	ADORA2B	adenosine A2b receptor										*				*														*		*
10370	CITED2	Cbp/p300-interacting transactivator, with Glu/Asp-rich carboxy-terminal domain, 2										*				*														*
5214	PFKP	phosphofructokinase, platelet										*				*
10570	DPYSL4	dihydropyrimidinase-like 4										*				*
5091	PC	pyruvate carboxylase										*							*														*						*
54982	CLN6	ceroid-lipofuscinosis, neuronal 6, late infantile, variant										*									*
10165	SLC25A13	solute carrier family 25, member 13 (citrin)										*
22976	PAXIP1	PAX interacting (with transcription-activation domain) protein 1										*
51728	POLR3K	polymerase (RNA) III (DNA directed) polypeptide K, 12.3 kDa										*
6676	SPAG4	sperm associated antigen 4										*
8534	CHST1	carbohydrate (keratan sulfate Gal-6) sulfotransferase 1										*
9048	ARTN	artemin										*
6573	SLC19A1	solute carrier family 19 (folate transporter), member 1											*													*
51154	MRTO4	mRNA turnover 4 homolog (S. cerevisiae)											*
5467	PPARD	peroxisome proliferator-activated receptor delta												*									*										*
8321	FZD1	frizzled family receptor 1												*									*
8325	FZD8	frizzled family receptor 8												*										*
6502	SKP2	S-phase kinase-associated protein 2 (p45)												*
6932	TCF7	transcription factor 7 (T-cell specific, HMG-box)												*
7471	WNT1	wingless-type MMTV integration site family, member 1												*
8313	AXIN2	axin 2												*
29901	SAC3D1	SAC3 domain containing 1													*										*
5433	POLR2D	polymerase (RNA) II (DNA directed) polypeptide D													*
54487	DGCR8	DiGeorge syndrome critical region gene 8													*
5557	PRIM1	primase, DNA, polypeptide 1 (49kDa)													*
5888	RAD51	RAD51 homolog (S. cerevisiae)													*
5985	RFC5	replication factor C (activator 1) 5, 36.5kDa													*
2645	GCK	glucokinase (hexokinase 4)														*																						*
5507	PPP1R3C	protein phosphatase 1, regulatory subunit 3C														*																							*
1466	CSRP2	cysteine and glycine-rich protein 2														*
3036	HAS1	hyaluronan synthase 1														*
7043	TGFB3	transforming growth factor, beta 3														*
5732	PTGER2	prostaglandin E receptor 2 (subtype EP2), 53kDa															*															*
1690	COCH	coagulation factor C homolog, cochlin (Limulus polyphemus)															*
221143	N6AMT2	N-6 adenine-specific DNA methyltransferase 2 (putative)															*
23413	NCS1	neuronal calcium sensor 1															*
5325	PLAGL1	pleiomorphic adenoma gene-like 1															*
8835	SOCS2	suppressor of cytokine signaling 2															*
54855	FAM46C	family with sequence similarity 46, member C																*	*
7781	SLC30A3	solute carrier family 30 (zinc transporter), member 3																*													*
23031	MAST3	microtubule associated serine/threonine kinase 3																*
26150	RIBC2	RIB43A domain with coiled-coils 2																*
2649	NR6A1	nuclear receptor subfamily 6, group A, member 1																*
2668	GDNF	glial cell derived neurotrophic factor																*
2827	GPR3	G protein-coupled receptor 3																*
4908	NTF3	neurotrophin 3																*
51384	WNT16	wingless-type MMTV integration site family, member 16																*
55190	NUDT11	nudix (nucleoside diphosphate linked moiety X)-type motif 11																*
55506	H2AFY2	H2A histone family, member Y2																*
6712	SPTBN2	spectrin, beta, non-erythrocytic 2																*
7351	UCP2	uncoupling protein 2 (mitochondrial, proton carrier)																	*							*
1371	CPOX	coproporphyrinogen oxidase																	*									*
27429	HTRA2	HtrA serine peptidase 2																	*
129642	MBOAT2	membrane bound O-acyltransferase domain containing 2																	*
4354	MPP1	membrane protein, palmitoylated 1, 55kDa																	*
55544	RBM38	RNA binding motif protein 38																	*
64122	FN3K	fructosamine 3 kinase																	*
6710	SPTB	spectrin, beta, erythrocytic																	*
8273	SLC10A3	solute carrier family 10 (sodium/bile acid cotransporter family), member 3																	*
9429	ABCG2	ATP-binding cassette, sub-family G (WHITE), member 2																	*
4739	NEDD9	neural precursor cell expressed, developmentally down-regulated 9																		*					*
56172	ANKH	ankylosis, progressive homolog (mouse)																		*							*										*
4744	NEFH	neurofilament, heavy polypeptide																		*
5058	PAK1	p21 protein (Cdc42/Rac)-activated kinase 1																		*
835	CASP2	caspase 2, apoptosis-related cysteine peptidase																		*
7533	YWHAH	tyrosine 3-monooxygenase/tryptophan 5-monooxygenase activation protein, eta polypeptide																			*							*			*
51015	ISOC1	isochorismatase domain containing 1																			*
10478	SLC25A17	solute carrier family 25 (mitochondrial carrier; peroxisomal membrane protein, 34kDa), member 17																			*
2100	ESR2	estrogen receptor 2 (ER beta)																			*
390916	NUDT19	nudix (nucleoside diphosphate linked moiety X)-type motif 19																			*
60386	SLC25A19	solute carrier family 25 (mitochondrial thiamine pyrophosphate carrier), member 19																			*
50628	GEMIN4	gem (nuclear organelle) associated protein 4																				*			*
1978	EIF4EBP1	eukaryotic translation initiation factor 4E binding protein 1																				*
2081	ERN1	endoplasmic reticulum to nucleus signaling 1																				*
23404	EXOSC2	exosome component 2																				*
2521	FUS	fused in sarcoma																				*
55466	DNAJA4	DnaJ (Hsp40) homolog, subfamily A, member 4																				*
7855	FZD5	frizzled family receptor 5																					*									*
10402	ST3GAL6	ST3 beta-galactoside alpha-2,3-sialyltransferase 6																					*
8324	FZD7	frizzled family receptor 7																					*
627	BDNF	brain-derived neurotrophic factor																						*						*
10272	FSTL3	follistatin-like 3 (secreted glycoprotein)																						*
2303	FOXC2	forkhead box C2 (MFH-1, mesenchyme forkhead 1)																						*
50509	COL5A3	collagen, type V, alpha 3																						*
5744	PTHLH	parathyroid hormone-like hormone																						*
57692	MAGEE1	melanoma antigen family E, 1																						*
1794	DOCK2	dedicator of cytokinesis 2																							*		*
10426	TUBGCP3	tubulin, gamma complex associated protein 3																							*
140735	DYNLL2	dynein, light chain, LC8-type 2																							*
22919	MAPRE1	microtubule-associated protein, RP/EB family, member 1																							*
22994	AZI1	5-azacytidine induced 1																							*
382	ARF6	ADP-ribosylation factor 6																							*
5116	PCNT	pericentrin																							*
55722	CEP72	centrosomal protein 72kDa																							*
7430	EZR	ezrin																							*
3033	HADH	hydroxyacyl-CoA dehydrogenase																								*		*			*
3991	LIPE	lipase, hormone-sensitive																								*
10243	GPHN	gephyrin																								*
10313	RTN3	reticulon 3																								*
415116	PIM3	pim-3 oncogene																								*
83549	UCK1	uridine-cytidine kinase 1																								*
8884	SLC5A6	solute carrier family 5 (sodium-dependent vitamin transporter), member 6																								*
4318	MMP9	matrix metallopeptidase 9 (gelatinase B, 92kDa gelatinase, 92kDa type IV collagenase)																									*				*
9935	MAFB	v-maf musculoaponeurotic fibrosarcoma oncogene homolog B (avian)																									*											*
55273	TMEM100	transmembrane protein 100																									*
5649	RELN	reelin																									*
6616	SNAP25	synaptosomal-associated protein, 25kDa																									*
29781	NCAPH2	non-SMC condensin II complex, subunit H2																										*
58191	CXCL16	chemokine (C-X-C motif) ligand 16																											*
875	CBS	cystathionine-beta-synthase																											*
273	AMPH	amphiphysin																												*
3815	KIT	v-kit Hardy-Zuckerman 4 feline sarcoma viral oncogene homolog																												*
4781	NFIB	nuclear factor I/B																												*
51460	SFMBT1	Scm-like with four mbt domains 1																												*
6376	CX3CL1	chemokine (C-X3-C motif) ligand 1																													*	*		*
26119	LDLRAP1	low density lipoprotein receptor adaptor protein 1																													*
4902	NRTN	neurturin																													*
5818	PVRL1	poliovirus receptor-related 1 (herpesvirus entry mediator C)																													*
84552	PARD6G	par-6 partitioning defective 6 homolog gamma (C. elegans)																													*
1317	SLC31A1	solute carrier family 31 (copper transporters), member 1																														*
2550	GABBR1	gamma-aminobutyric acid (GABA) B receptor, 1																														*
5099	PCDH7	protocadherin 7																														*
60675	PROK2	prokineticin 2																														*
29785	CYP2S1	cytochrome P450, family 2, subfamily S, polypeptide 1																															*
384	ARG2	arginase, type II																															*
3931	LCAT	lecithin-cholesterol acyltransferase																															*
4522	MTHFD1	methylenetetrahydrofolate dehydrogenase (NADP+ dependent) 1, methenyltetrahydrofolate cyclohydrolase, formyltetrahydrofolate synthetase																															*
55502	HES6	hairy and enhancer of split 6 (Drosophila)																															*
57406	ABHD6	abhydrolase domain containing 6																															*
146760	RTN4RL1	reticulon 4 receptor-like 1																																*
2050	EPHB4	EPH receptor B4																																*
6517	SLC2A4	solute carrier family 2 (facilitated glucose transporter), member 4																																*
7186	TRAF2	TNF receptor-associated factor 2																																	*
5308	PITX2	paired-like homeodomain 2																																	*
6195	RPS6KA1	ribosomal protein S6 kinase, 90kDa, polypeptide 1																																	*
3764	KCNJ8	potassium inwardly-rectifying channel, subfamily J, member 8																																		*
55839	CENPN	centromere protein N																																			*
5867	RAB4A	RAB4A, member RAS oncogene family																																			*
2308	FOXO1	forkhead box O1																																				*
3642	INSM1	insulinoma-associated 1																																				*
10278	EFS	embryonal Fyn-associated substrate																																					*
1266	CNN3	calponin 3, acidic																																					*
2702	GJA5	gap junction protein, alpha 5, 40kDa																																					*
3756	KCNH1	potassium voltage-gated channel, subfamily H (eag-related), member 1																																					*
9172	MYOM2	myomesin (M-protein) 2, 165kDa																																					*

## Sheet: Table S6B
Table S6B Genes expressed highier when infected with RH vs infected with ∆asp5 parasites.
Entrez Gene Id	Gene Symbol	Gene Description	E2F TARGETS	TNFA SIGNALING VIA NFKB	G2M CHECKPOINT	MTORC1 SIGNALING	UV RESPONSE UP	ESTROGEN RESPONSE LATE	P53 PATHWAY	ESTROGEN RESPONSE EARLY	MYC TARGETS V2	HYPOXIA	KRAS SIGNALING DN	WNT BETA CATENIN SIGNALING	DNA REPAIR	APICAL JUNCTION	IL2 STAT5 SIGNALING	MYOGENESIS	APICAL SURFACE	CHOLESTEROL HOMEOSTASIS	NOTCH SIGNALING	HEDGEHOG SIGNALING	PI3K AKT MTOR SIGNALING	UV RESPONSE DN	BILE ACID METABOLISM	INFLAMMATORY RESPONSE	KRAS SIGNALING UP	APOPTOSIS	SPERMATOGENESIS	ADIPOGENESIS	EPITHELIAL MESENCHYMAL TRANSITION	MITOTIC SPINDLE	MYC TARGETS V1	XENOBIOTIC METABOLISM
4171	MCM2	minichromosome maintenance complex component 2	*		*	*																											*
993	CDC25A	cell division cycle 25 homolog A (S. pombe)	*		*	*
4174	MCM5	minichromosome maintenance complex component 5	*		*						*																						*
23649	POLA2	polymerase (DNA directed), alpha 2 (70kD subunit)	*		*										*
2146	EZH2	enhancer of zeste homolog 2 (Drosophila)	*		*																								*
4001	LMNB1	lamin B1	*		*																											*
9700	ESPL1	extra spindle pole bodies homolog 1 (S. cerevisiae)	*		*																											*
4678	NASP	nuclear autoantigenic sperm protein (histone-binding)	*		*
23594	ORC6	origin recognition complex, subunit 6	*		*
4172	MCM3	minichromosome maintenance complex component 3	*		*
4605	MYBL2	v-myb myeloblastosis viral oncogene homolog (avian)-like 2	*		*
5426	POLE	polymerase (DNA directed), epsilon	*		*
4173	MCM4	minichromosome maintenance complex component 4	*			*					*																						*
7374	UNG	uracil-DNA glycosylase	*			*					*
6117	RPA1	replication protein A1, 70kDa	*			*
6241	RRM2	ribonucleotide reductase M2	*			*
898	CCNE1	cyclin E1	*				*										*
5111	PCNA	proliferating cell nuclear antigen	*						*						*																		*
79077	DCTPP1	dCTP pyrophosphatase 1	*								*
3978	LIG1	ligase I, DNA, ATP-dependent	*												*
5424	POLD1	polymerase (DNA directed), delta 1, catalytic subunit 125kDa	*												*
4176	MCM7	minichromosome maintenance complex component 7	*																												*		*
1786	DNMT1	DNA (cytosine-5-)-methyltransferase 1	*
29089	UBE2T	ubiquitin-conjugating enzyme E2T (putative)	*
29893	PSMC3IP	PSMC3 interacting protein	*
54962	TIPIN	TIMELESS interacting protein	*
55723	ASF1B	ASF1 anti-silencing function 1 homolog B (S. cerevisiae)	*
6470	SHMT1	serine hydroxymethyltransferase 1 (soluble)	*
64785	GINS3	GINS complex subunit 3 (Psf3 homolog)	*
64858	DCLRE1B	DNA cross-link repair 1B	*
6941	TCF19	transcription factor 19	*
7884	SLBP	stem-loop binding protein	*
79019	CENPM	centromere protein M	*
8914	TIMELESS	timeless homolog (Drosophila)	*
9837	GINS1	GINS complex subunit 1 (Psf1 homolog)	*
8553	BHLHE40	basic helix-loop-helix family, member e40		*		*				*		*					*	*						*
467	ATF3	activating transcription factor 3		*			*		*			*								*								*
4792	NFKBIA	nuclear factor of kappa light polypeptide gene enhancer in B-cells inhibitor, alpha		*			*																			*
2354	FOSB	FBJ murine osteosarcoma viral oncogene homolog B		*			*
3164	NR4A1	nuclear receptor subfamily 4, group A, member 1		*			*
1844	DUSP2	dual specificity phosphatase 2		*				*			*
1839	HBEGF	heparin-binding EGF-like growth factor		*					*									*								*	*
4814	NINJ1	ninjurin 1		*					*																									*
127544	RNF19B	ring finger protein 19B		*					*
3491	CYR61	cysteine-rich, angiogenic inducer, 61		*								*												*							*
1843	DUSP1	dual specificity phosphatase 1		*								*												*
1906	EDN1	endothelin 1		*									*													*
4929	NR4A2	nuclear receptor subfamily 4, group A, member 2		*									*
7185	TRAF1	TNF receptor-associated factor 1		*												*	*										*
4616	GADD45B	growth arrest and DNA-damage-inducible, beta		*													*	*										*			*
1437	CSF2	colony stimulating factor 2 (granulocyte-macrophage)		*													*										*
9308	CD83	CD83 molecule		*													*
9945	GFPT2	glutamine-fructose-6-phosphate transaminase 2		*																							*
8837	CFLAR	CASP8 and FADD-like * regulator		*																								*
10938	EHD1	EH-domain containing 1		*
1847	DUSP5	dual specificity phosphatase 5		*
150094	SIK1	salt-inducible kinase 1		*
8013	NR4A3	nuclear receptor subfamily 4, group A, member 3		*
899	CCNF	cyclin F			*	*
990	CDC6	cell division cycle 6 homolog (S. cerevisiae)			*			*									*
51659	GINS2	GINS complex subunit 2 (Psf2 homolog)			*			*
7090	TLE3	transducin-like enhancer of split 3 (E(sp1) homolog, Drosophila)			*																	*
1869	E2F1	E2F transcription factor 1			*																		*
6541	SLC7A1	solute carrier family 7 (cationic amino acid transporter, y+ system), member 1			*																			*		*
1870	E2F2	E2F transcription factor 2			*
10036	CHAF1A	chromatin assembly factor 1, subunit A (p150)			*
2176	FANCC	Fanconi anemia, complementation group C			*
7468	WHSC1	Wolf-Hirschhorn syndrome candidate 1			*
6509	SLC1A4	solute carrier family 1 (glutamate/neutral amino acid transporter), member 4				*		*		*
27346	TMEM97	transmembrane protein 97				*					*									*														*
7852	CXCR4	chemokine (C-X-C motif) receptor 4				*						*											*				*
205	AK4	adenylate kinase 4				*						*
4860	PNP	purine nucleoside phosphorylase				*									*		*
8503	PIK3R3	phosphoinositide-3-kinase, regulatory subunit 3 (gamma)				*										*							*	*
6319	SCD	stearoyl-CoA desaturase (delta-9-desaturase)				*												*		*
9415	FADS2	fatty acid desaturase 2				*														*					*
3992	FADS1	fatty acid desaturase 1				*																			*
8624	PSMG1	proteasome (prosome, macropain) assembly chaperone 1				*																							*
2026	ENO2	enolase 2 (gamma, neuronal)					*					*																*			*
1017	CDK2	cyclin-dependent kinase 2					*																*					*					*
10038	PARP2	poly (ADP-ribose) polymerase 2					*																						*
5580	PRKCD	protein kinase C, delta					*
1138	CHRNA5	cholinergic receptor, nicotinic, alpha 5					*
3363	HTR7	5-hydroxytryptamine (serotonin) receptor 7 (adenylate cyclase-coupled)					*
409	ARRB2	arrestin, beta 2					*
4885	NPTX2	neuronal pentraxin II					*
7301	TYRO3	TYRO3 protein tyrosine kinase					*
9355	LHX2	LIM homeobox 2					*
949	SCARB1	scavenger receptor class B, member 1						*		*		*																		*
55540	IL17RB	interleukin 17 receptor B						*		*
23596	OPN3	opsin 3						*		*
29107	NXT1	NTF2-like export factor 1						*		*
2261	FGFR3	fibroblast growth factor receptor 3						*					*
1152	CKB	creatine kinase, brain						*										*
3418	IDH2	isocitrate dehydrogenase 2 (NADP+), mitochondrial						*																	*
2030	SLC29A1	solute carrier family 29 (nucleoside transporters), member 1						*																	*
7980	TFPI2	tissue factor pathway inhibitor 2						*																							*
2013	EMP2	epithelial membrane protein 2						*
3613	IMPA2	inositol(myo)-1(or 4)-monophosphatase 2						*
7517	XRCC3	X-ray repair complementing defective repair in Chinese hamster cells 3						*
4851	NOTCH1	notch 1							*					*				*			*
6004	RGS16	regulator of G-protein signaling 16							*								*									*	*
8851	CDK5R1	cyclin-dependent kinase 5, regulatory subunit 1 (p35)							*													*
7039	TGFA	transforming growth factor, alpha							*
5154	PDGFA	platelet-derived growth factor alpha polypeptide							*
26207	PITPNC1	phosphatidylinositol transfer protein, cytoplasmic 1							*
55367	PIDD	p53-induced death domain protein							*
5900	RALGDS	ral guanine nucleotide dissociation stimulator							*
79651	RHBDF2	rhomboid 5 homolog 2 (Drosophila)							*
9618	TRAF4	TNF receptor-associated factor 4							*
26018	LRIG1	leucine-rich repeats and immunoglobulin-like domains 1								*							*
89797	NAV2	neuron navigator 2								*								*
2194	FASN	fatty acid synthase								*										*
107	ADCY1	adenylate cyclase 1 (brain)								*
23286	WWC1	WW and C2 domain containing 1								*
60436	TGIF2	TGFB-induced factor homeobox 2								*
84187	TMEM164	transmembrane protein 164								*
91683	SYT12	synaptotagmin XII								*
6573	SLC19A1	solute carrier family 19 (folate transporter), member 1									*																			*
2239	GPC4	glypican 4										*
1466	CSRP2	cysteine and glycine-rich protein 2										*
3036	HAS1	hyaluronan synthase 1										*
7043	TGFB3	transforming growth factor, beta 3										*
7781	SLC30A3	solute carrier family 30 (zinc transporter), member 3											*			*
23031	MAST3	microtubule associated serine/threonine kinase 3											*
26150	RIBC2	RIB43A domain with coiled-coils 2											*
2649	NR6A1	nuclear receptor subfamily 6, group A, member 1											*
2668	GDNF	glial cell derived neurotrophic factor											*
2827	GPR3	G protein-coupled receptor 3											*
4908	NTF3	neurotrophin 3											*
55506	H2AFY2	H2A histone family, member Y2											*
6712	SPTBN2	spectrin, beta, non-erythrocytic 2											*
5467	PPARD	peroxisome proliferator-activated receptor delta												*							*													*
8321	FZD1	frizzled family receptor 1												*							*
6932	TCF7	transcription factor 7 (T-cell specific, HMG-box)												*
7471	WNT1	wingless-type MMTV integration site family, member 1												*
8313	AXIN2	axin 2												*
29901	SAC3D1	SAC3 domain containing 1													*																	*
7298	TYMS	thymidylate synthetase													*																		*
5557	PRIM1	primase, DNA, polypeptide 1 (49kDa)													*
5888	RAD51	RAD51 homolog (S. cerevisiae)													*
5985	RFC5	replication factor C (activator 1) 5, 36.5kDa													*
6376	CX3CL1	chemokine (C-X3-C motif) ligand 1														*			*							*
4318	MMP9	matrix metallopeptidase 9 (gelatinase B, 92kDa gelatinase, 92kDa type IV collagenase)														*											*
3033	HADH	hydroxyacyl-CoA dehydrogenase														*														*
7533	YWHAH	tyrosine 3-monooxygenase/tryptophan 5-monooxygenase activation protein, eta polypeptide														*
140885	SIRPA	signal-regulatory protein alpha														*
54413	NLGN3	neuroligin 3														*
5818	PVRL1	poliovirus receptor-related 1 (herpesvirus entry mediator C)														*
84552	PARD6G	par-6 partitioning defective 6 homolog gamma (C. elegans)														*
23413	NCS1	neuronal calcium sensor 1															*
3679	ITGA7	integrin, alpha 7																*												*
10278	EFS	embryonal Fyn-associated substrate																*
4629	MYH11	myosin, heavy chain 11, smooth muscle																*
9172	MYOM2	myomesin (M-protein) 2, 165kDa																*
255738	PCSK9	proprotein convertase subtilisin/kexin type 9																	*
146760	RTN4RL1	reticulon 4 receptor-like 1																	*
51458	RHCG	Rh family, C glycoprotein																	*
6517	SLC2A4	solute carrier family 2 (facilitated glucose transporter), member 4																	*
875	CBS	cystathionine-beta-synthase																		*
7855	FZD5	frizzled family receptor 5																			*					*
7088	TLE1	transducin-like enhancer of split 1 (E(sp1) homolog, Drosophila)																				*
8828	NRP2	neuropilin 2																				*
7186	TRAF2	TNF receptor-associated factor 2																					*
6195	RPS6KA1	ribosomal protein S6 kinase, 90kDa, polypeptide 1																					*
4781	NFIB	nuclear factor I/B																						*
51460	SFMBT1	Scm-like with four mbt domains 1																						*
3991	LIPE	lipase, hormone-sensitive																							*					*
654	BMP6	bone morphogenetic protein 6																							*
60675	PROK2	prokineticin 2																								*
9935	MAFB	v-maf musculoaponeurotic fibrosarcoma oncogene homolog B (avian)																									*
5058	PAK1	p21 protein (Cdc42/Rac)-activated kinase 1																										*
835	CASP2	caspase 2, *-related cysteine peptidase																										*
11144	DMC1	DMC1 dosage suppressor of mck1 homolog, meiosis-specific homologous recombination (yeast)																											*
23139	MAST2	microtubule associated serine/threonine kinase 2																											*
254263	CNIH2	cornichon homolog 2 (Drosophila)																											*
7351	UCP2	uncoupling protein 2 (mitochondrial, proton carrier)																												*
84919	PPP1R15B	protein phosphatase 1, regulatory subunit 15B																												*
10272	FSTL3	follistatin-like 3 (secreted glycoprotein)																													*
2303	FOXC2	forkhead box C2 (MFH-1, mesenchyme forkhead 1)																													*
11190	CEP250	centrosomal protein 250kDa																														*
22994	AZI1	5-azacytidine induced 1																														*
55722	CEP72	centrosomal protein 72kDa																														*
7430	EZR	ezrin																														*
3931	LCAT	lecithin-cholesterol acyltransferase																																*
4355	MPP2	membrane protein, palmitoylated 2 (MAGUK p55 subfamily member 2)																																*
4522	MTHFD1	methylenetetrahydrofolate dehydrogenase (NADP+ dependent) 1, methenyltetrahydrofolate cyclohydrolase, formyltetrahydrofolate synthetase																																*
55502	HES6	hairy and enhancer of split 6 (Drosophila)																																*
