# Supplementary material for: MYR1-Dependent Effectors Are the Major Drivers of a Host Cell’s Early Response to Toxoplasma, Including Counteracting MYR1-Independent Effects
Source: mBio. 2018 Apr 3;9(2):e02401-17. doi: 10.1128/mBio.02401-17 (PMC5885026; doi:10.1128/mBio.02401-17)
Supplement: TABLE S7 [file mbo002183813st7.xlsx]

## Sheet: Table S7A
Table S7A: Genes expressed lower when infected with RH vs infected with ∆myr1 parasites.
Entrez Gene Id	Gene Symbol	Gene Description	INTERFERON GAMMA RESPONSE	INTERFERON ALPHA RESPONSE	IL6 JAK STAT3 SIGNALING	TNFA SIGNALING VIA NFKB	P53 PATHWAY	HYPOXIA	INFLAMMATORY RESPONSE	APOPTOSIS	IL2 STAT5 SIGNALING	ALLOGRAFT REJECTION	EPITHELIAL MESENCHYMAL TRANSITION	XENOBIOTIC METABOLISM	PI3K AKT MTOR SIGNALING	ADIPOGENESIS	COMPLEMENT	ESTROGEN RESPONSE EARLY	ESTROGEN RESPONSE LATE	FATTY ACID METABOLISM	NOTCH SIGNALING	WNT BETA CATENIN SIGNALING	COAGULATION	E2F TARGETS	G2M CHECKPOINT	HEME METABOLISM	KRAS SIGNALING UP	UV RESPONSE DN	TGF BETA SIGNALING	UNFOLDED PROTEIN RESPONSE	CHOLESTEROL HOMEOSTASIS	GLYCOLYSIS	MITOTIC SPINDLE	MTORC1 SIGNALING
3659	IRF1	interferon regulatory factor 1	*	*		*			*	*							*
6773	STAT2	signal transducer and activator of transcription 2, 113kDa	*	*	*										*
10379	IRF9	interferon regulatory factor 9	*	*	*
6890	TAP1	transporter 1, ATP-binding cassette, sub-family B (MDR/TAP)	*	*		*	*			*		*
10628	TXNIP	thioredoxin interacting protein	*	*			*			*
10437	IFI30	interferon, gamma-inducible protein 30	*	*			*																											*
10906	TRAFD1	TRAF-type zinc finger domain containing 1	*	*			*
3669	ISG20	interferon stimulated exonuclease gene 20kDa	*	*				*		*									*													*
3665	IRF7	interferon regulatory factor 7	*	*					*			*					*
64108	RTP4	receptor (chemosensory) transporter protein 4	*	*					*
115361	GBP4	guanylate binding protein 4	*	*							*
7453	WARS	tryptophanyl-tRNA synthetase	*	*								*																						*
9246	UBE2L6	ubiquitin-conjugating enzyme E2L 6	*	*																*
5696	PSMB8	proteasome (prosome, macropain) subunit, beta type, 8 (large multifunctional peptidase 7)	*	*																							*
4599	MX1	myxovirus (influenza virus) resistance 1, interferon-inducible protein p78 (mouse)	*	*
103	ADAR	adenosine deaminase, RNA-specific	*	*
11274	USP18	ubiquitin specific peptidase 18	*	*
116071	BATF2	basic leucine zipper transcription factor, ATF-like 2	*	*
3430	IFI35	interferon-induced protein 35	*	*
3431	SP110	SP110 nuclear body protein	*	*
6737	TRIM21	tripartite motif containing 21	*	*
7706	TRIM25	tripartite motif containing 25	*	*
79132	DHX58	DEXH (Asp-Glu-X-His) box polypeptide 58	*	*
81894	SLC25A28	solute carrier family 25, member 28	*	*
94240	EPSTI1	epithelial stromal interaction 1 (breast)	*	*
3601	IL15RA	interleukin 15 receptor, alpha	*		*	*			*
9021	SOCS3	suppressor of cytokine signaling 3	*		*	*
8651	SOCS1	suppressor of cytokine signaling 1	*		*		*				*	*
5292	PIM1	pim-1 oncogene	*		*			*			*						*
4615	MYD88	myeloid differentiation primary response gene (88)	*		*										*
1026	CDKN1A	cyclin-dependent kinase inhibitor 1A (p21, Cip1)	*			*	*	*	*	*					*									*										*
6892	TAPBP	TAP binding protein (tapasin)	*						*			*
5699	PSMB10	proteasome (prosome, macropain) subunit, beta type, 10	*									*		*
10392	NOD1	nucleotide-binding oligomerization domain containing 1	*												*
5371	PML	promyelocytic leukemia	*																						*
9961	MVP	major vault protein	*
4600	MX2	myxovirus (influenza virus) resistance 2 (mouse)	*
4940	OAS3	2'-5'-oligoadenylate synthetase 3, 100kDa	*
6398	SECTM1	secreted and transmembrane 1	*
80830	APOL6	apolipoprotein L, 6	*
84166	NLRC5	NLR family, CARD domain containing 5	*
8519	IFITM1	interferon induced transmembrane protein 1 (9-27)		*					*
4938	OAS1	2'-5'-oligoadenylate synthetase 1, 40/46kDa		*
7318	UBA7	ubiquitin-like modifier activating enzyme 7		*
3725	JUN	jun proto-oncogene			*	*	*	*		*			*
91	ACVR1B	activin A receptor, type IB			*		*		*
578	BAK1	BCL2-antagonist/killer 1			*		*
7133	TNFRSF1B	tumor necrosis factor receptor superfamily, member 1B			*				*		*																*
10148	EBI3	Epstein-Barr virus induced 3			*				*
7132	TNFRSF1A	tumor necrosis factor receptor superfamily, member 1A			*									*	*
4055	LTBR	lymphotoxin beta receptor (TNFR superfamily, member 3)			*
8870	IER3	immediate early response 3				*	*	*		*																						*
5054	SERPINE1	serpin peptidase inhibitor, clade E (nexin, plasminogen activator inhibitor type 1), member 1				*		*	*				*	*			*						*					*	*
5209	PFKFB3	6-phosphofructo-2-kinase/fructose-2,6-biphosphatase 3				*		*								*
7538	ZFP36	zinc finger protein 36, C3H type, homolog (mouse)				*		*											*
2355	FOSL2	FOS-like antigen 2				*		*
602	BCL3	B-cell CLL/lymphoma 3				*						*													*
3371	TNC	tenascin C				*							*
604	BCL6	B-cell CLL/lymphoma 6				*										*
1051	CEBPB	CCAAT/enhancer binding protein (C/EBP), beta				*											*													*
10221	TRIB1	tribbles homolog 1 (Drosophila)				*																					*
1052	CEBPD	CCAAT/enhancer binding protein (C/EBP), delta				*
1958	EGR1	early growth response 1				*
80176	SPSB1	splA/ryanodine receptor domain and SOCS box containing 1				*
10397	NDRG1	N-myc downstream regulated 1					*	*			*
2040	STOM	stomatin					*									*
6281	S100A10	S100 calcium binding protein A10					*													*
7157	TP53	tumor protein p53					*															*		*
7421	VDR	vitamin D (1,25- dihydroxyvitamin D3) receptor					*
4071	TM4SF1	transmembrane 4 L six family member 1					*
5912	RAP2B	RAP2B, member of RAS oncogene family					*
64787	EPS8L2	EPS8-like 2					*
7052	TGM2	transglutaminase 2 (C polypeptide, protein-glutamine-gamma-glutamyltransferase)						*			*		*					*
6533	SLC6A6	solute carrier family 6 (neurotransmitter transporter, taurine), member 6						*						*																				*
51129	ANGPTL4	angiopoietin-like 4						*								*											*					*
771	CA12	carbonic anhydrase XII						*										*	*
2997	GYS1	glycogen synthase 1 (muscle)						*																								*
3098	HK1	hexokinase 1						*
8509	NDST2	N-deacetylase/N-sulfotransferase (heparan glucosaminyl) 2						*
4323	MMP14	matrix metallopeptidase 14 (membrane-inserted)							*				*				*						*
3269	HRH1	histamine receptor H1							*
5739	PTGIR	prostaglandin I2 (prostacyclin) receptor (IP)							*
5664	PSEN2	presenilin 2 (Alzheimer disease 4)								*											*	*
994	CDC25B	cell division cycle 25 homolog B (S. pombe)								*														*	*
5526	PPP2R5B	protein phosphatase 2, regulatory subunit B', beta								*																*
4092	SMAD7	SMAD family member 7								*																		*	*
1154	CISH	cytokine inducible SH2-containing protein									*							*	*
11230	PRAF2	PRA1 domain family, member 2									*
2323	FLT3LG	fms-related tyrosine kinase 3 ligand									*
55509	BATF3	basic leucine zipper transcription factor, ATF-like 3									*
9261	MAPKAPK2	mitogen-activated protein kinase-activated protein kinase 2									*
943	TNFRSF8	tumor necrosis factor receptor superfamily, member 8									*
2213	FCGR2B	Fc fragment of IgG, low affinity IIb, receptor (CD32)										*
924	CD7	CD7 molecule										*
4312	MMP1	matrix metallopeptidase 1 (interstitial collagenase)											*										*
5999	RGS4	regulator of G-protein signaling 4											*															*
290	ANPEP	alanyl (membrane) aminopeptidase											*
4837	NNMT	nicotinamide N-methyltransferase											*
5447	POR	P450 (cytochrome) oxidoreductase												*		*
8309	ACOX2	acyl-CoA oxidase 2, branched chain												*					*				*
8876	VNN1	vanin 1												*						*
9564	BCAR1	breast cancer anti-estrogen resistance 1												*																			*
29950	SERTAD1	SERTA domain containing 1												*
9630	GNA14	guanine nucleotide binding protein (G protein), alpha 14													*
718	C3	* component 3														*	*						*			*
1376	CPT2	carnitine palmitoyltransferase 2														*				*
11176	BAZ2A	bromodomain adjacent to zinc finger domain, 2A														*
60489	APOBEC3G	apolipoprotein B mRNA editing enzyme, catalytic polypeptide-like 3G															*
56603	CYP26B1	cytochrome P450, family 26, subfamily B, polypeptide 1																*	*
23030	KDM4B	lysine (K)-specific demethylase 4B																*
55793	FAM63A	family with sequence similarity 63, member A																*
64798	DEPTOR	DEP domain containing MTOR-interacting protein																*
9214	FAIM3	Fas apoptotic inhibitory molecule 3																*
991	CDC20	cell division cycle 20 homolog (S. cerevisiae)																	*					*	*
10112	KIF20A	kinesin family member 20A																	*													*
51478	HSD17B7	hydroxysteroid (17-beta) dehydrogenase 7																		*											*
3155	HMGCL	3-hydroxymethyl-3-methylglutaryl-CoA lyase																		*
259307	IL4I1	interleukin 4 induced 1																		*
28514	DLL1	delta-like 1 (Drosophila)																			*	*
23220	DTX4	deltex homolog 4 (Drosophila)																			*
5347	PLK1	polo-like kinase 1																						*	*								*	*
83461	CDCA3	cell division cycle associated 3																						*
1432	MAPK14	mitogen-activated protein kinase 14																							*			*
2038	EPB42	erythrocyte membrane protein band 4.2																								*
26020	LRP10	low density lipoprotein receptor-related protein 10																								*
286	ANK1	ankyrin 1, erythrocytic																								*
51257	2018-03-02	membrane-associated ring finger (C3HC4) 2																								*
2022	ENG	endoglin																									*		*
639	PRDM1	PR domain containing 1, with ZNF domain																									*
57178	ZMIZ1	zinc finger, MIZ-type containing 1																										*
6464	SHC1	SHC (Src homology 2 domain containing) transforming protein 1																												*
9114	ATP6V0D1	ATPase, H+ transporting, lysosomal 38kDa, V0 subunit d1																												*
9531	BAG3	BCL2-associated athanogene 3																												*
26270	FBXO6	F-box protein 6																													*
94241	TP53INP1	tumor protein p53 inducible nuclear protein 1																													*
10435	CDC42EP2	CDC42 effector protein (Rho GTPase binding) 2																															*
23580	CDC42EP4	CDC42 effector protein (Rho GTPase binding) 4																															*
5829	PXN	paxillin																															*

## Sheet: Table S7B
Table S7B: Genes expressed lower when infected with RH vs infected with ∆asp5 parasites.
Entrez Gene Id	Gene Symbol	Gene Description	OXIDATIVE PHOSPHORYLATION	INTERFERON GAMMA RESPONSE	IL6 JAK STAT3 SIGNALING	ESTROGEN RESPONSE EARLY	G2M CHECKPOINT	XENOBIOTIC METABOLISM
5447	POR	P450 (cytochrome) oxidoreductase	*					*
5162	PDHB	pyruvate dehydrogenase (lipoamide) beta	*
51606	ATP6V1H	ATPase, H+ transporting, lysosomal 50/57kDa, V1 subunit H	*
4728	NDUFS8	NADH dehydrogenase (ubiquinone) Fe-S protein 8, 23kDa (NADH-coenzyme Q reductase)	*
5018	OXA1L	oxidase (cytochrome c) assembly 1-like	*
4615	MYD88	myeloid differentiation primary response gene (88)		*	*
5371	PML	promyelocytic leukemia		*			*
3431	SP110	SP110 nuclear body protein		*
6398	SECTM1	secreted and transmembrane 1		*
7132	TNFRSF1A	tumor necrosis factor receptor superfamily, member 1A			*			*
578	BAK1	BCL2-antagonist/killer 1			*
1154	CISH	cytokine inducible SH2-containing protein				*
23030	KDM4B	lysine (K)-specific demethylase 4B				*
64798	DEPTOR	DEP domain containing MTOR-interacting protein				*
602	BCL3	B-cell CLL/lymphoma 3					*
1432	MAPK14	mitogen-activated protein kinase 14					*
29950	SERTAD1	SERTA domain containing 1						*
