# Supplementary material for: MYR1-Dependent Effectors Are the Major Drivers of a Host Cell’s Early Response to Toxoplasma, Including Counteracting MYR1-Independent Effects
Source: mBio. 2018 Apr 3;9(2):e02401-17. doi: 10.1128/mBio.02401-17 (PMC5885026; doi:10.1128/mBio.02401-17)
Supplement: TABLE S8 [file mbo002183813st8.xlsx]

## Sheet: Table S8A
Table S8A: Genes expressed lower when infected with ∆myr1 vs RH parasites, not diffrentially expressed when comparing infection with RH and mock infected.
Entrez Gene Id	Gene Symbol	Gene Description	INTERFERON GAMMA RESPONSE	INTERFERON ALPHA RESPONSE	P53 PATHWAY	IL6 JAK STAT3 SIGNALING	HYPOXIA	ADIPOGENESIS	ALLOGRAFT REJECTION	INFLAMMATORY RESPONSE	TNFA SIGNALING VIA NFKB	NOTCH SIGNALING	APOPTOSIS
6890	TAP1	transporter 1, ATP-binding cassette, sub-family B (MDR/TAP)	*	*	*				*		*		*
10906	TRAFD1	TRAF-type zinc finger domain containing 1	*	*	*
3659	IRF1	interferon regulatory factor 1	*	*		*				*	*		*
3669	ISG20	interferon stimulated exonuclease gene 20kDa	*	*			*						*
3665	IRF7	interferon regulatory factor 7	*	*					*	*
7453	WARS	tryptophanyl-tRNA synthetase	*	*					*
5696	PSMB8	proteasome (prosome, macropain) subunit, beta type, 8 (large multifunctional peptidase 7)	*	*
9246	UBE2L6	ubiquitin-conjugating enzyme E2L 6	*	*
103	ADAR	adenosine deaminase, RNA-specific	*	*
11274	USP18	ubiquitin specific peptidase 18	*	*
94240	EPSTI1	epithelial stromal interaction 1 (breast)	*	*
8651	SOCS1	suppressor of cytokine signaling 1	*		*	*			*
6892	TAPBP	TAP binding protein (tapasin)	*						*	*
5699	PSMB10	proteasome (prosome, macropain) subunit, beta type, 10	*						*
10392	NOD1	nucleotide-binding oligomerization domain containing 1	*
4940	OAS3	2'-5'-oligoadenylate synthetase 3, 100kDa	*
80830	APOL6	apolipoprotein L, 6	*
8519	IFITM1	interferon induced transmembrane protein 1 (9-27)		*						*
91	ACVR1B	activin A receptor, type IB			*	*				*
578	BAK1	BCL2-antagonist/killer 1			*	*
10397	NDRG1	N-myc downstream regulated 1			*		*
2040	STOM	stomatin			*			*
5912	RAP2B	RAP2B, member of RAS oncogene family			*
7132	TNFRSF1A	tumor necrosis factor receptor superfamily, member 1A				*
4055	LTBR	lymphotoxin beta receptor (TNFR superfamily, member 3)				*
51129	ANGPTL4	angiopoietin-like 4					*	*
7538	ZFP36	zinc finger protein 36, C3H type, homolog (mouse)					*				*
7052	TGM2	transglutaminase 2 (C polypeptide, protein-glutamine-gamma-glutamyltransferase)					*
2997	GYS1	glycogen synthase 1 (muscle)					*
3098	HK1	hexokinase 1					*
604	BCL6	B-cell CLL/lymphoma 6						*			*
718	C3	complement component 3						*
5447	POR	P450 (cytochrome) oxidoreductase						*
11176	BAZ2A	bromodomain adjacent to zinc finger domain, 2A						*
4323	MMP14	matrix metallopeptidase 14 (membrane-inserted)								*
1051	CEBPB	CCAAT/enhancer binding protein (C/EBP), beta									*
80176	SPSB1	splA/ryanodine receptor domain and SOCS box containing 1									*
5664	PSEN2	presenilin 2 (Alzheimer disease 4)										*	*
28514	DLL1	delta-like 1 (Drosophila)										*
23220	DTX4	deltex homolog 4 (Drosophila)										*
4092	SMAD7	SMAD family member 7											*

## Sheet: Table S8B
Table S8B: Genes expressed lower when infected with ∆myr1 vs RH parasites, not diffrentially expressed when comparing infection with RH and mock infected.
Entrez Gene Id	Gene Symbol	Gene Description	P53 PATHWAY
10140	TOB1	transducer of ERBB2, 1	*
3714	JAG2	jagged 2	*
5154	PDGFA	platelet-derived growth factor alpha polypeptide	*
10458	BAIAP2	BAI1-associated protein 2	*
1050	CEBPA	CCAAT/enhancer binding protein (C/EBP), alpha	*
50619	DEF6	differentially expressed in FDCP 6 homolog (mouse)	*
55367	PIDD	p53-induced death domain protein	*
5900	RALGDS	ral guanine nucleotide dissociation stimulator	*
